# Supplementary material for: Engineering a niche supporting hematopoietic stem cell development using integrated single-cell transcriptomics
Source: Nat Commun. 2022 Mar 24;13:1584. doi: 10.1038/s41467-022-28781-z (PMC8948249; doi:10.1038/s41467-022-28781-z)
Supplement: Supplementary file 5 — Supplementary Data 3 [file 41467_2022_28781_MOESM5_ESM.xlsx]

## Sheet: TABLE S4 DEG in EHT Pseudotime
id	gene_short_name	qval
ENSMUSG00000025902	Sox17	0
ENSMUSG00000048960	Prex2	0
ENSMUSG00000026042	Col5a2	0
ENSMUSG00000045954	Sdpr	0
ENSMUSG00000025980	Hspd1	0
ENSMUSG00000073676	Hspe1	0
ENSMUSG00000026193	Fn1	0
ENSMUSG00000039323	Igfbp2	0
ENSMUSG00000026223	Itm2c	0
ENSMUSG00000026234	Ncl	0
ENSMUSG00000026360	Rgs2	0
ENSMUSG00000016494	Cd34	0
ENSMUSG00000002107	Celf2	0
ENSMUSG00000026728	Vim	0
ENSMUSG00000026921	Egfl7	0
ENSMUSG00000026814	Eng	0
ENSMUSG00000038900	Rpl12	0
ENSMUSG00000026864	Hspa5	0
ENSMUSG00000059588	Calcrl	0
ENSMUSG00000002111	Spi1	0
ENSMUSG00000027133	Nop10	0
ENSMUSG00000027210	Meis2	0
ENSMUSG00000027293	Ehd4	0
ENSMUSG00000027204	Fbn1	0
ENSMUSG00000027377	Mall	0
ENSMUSG00000027276	Jag1	0
ENSMUSG00000027422	Rrbp1	0
ENSMUSG00000042745	Id1	0
ENSMUSG00000056501	Cebpb	0
ENSMUSG00000046470	Sox18	0
ENSMUSG00000025151	Maged1	0
ENSMUSG00000067377	Tspan6	0
ENSMUSG00000025268	Maged2	0
ENSMUSG00000025283	Sat1	0
ENSMUSG00000049775	Tmsb4x	0
ENSMUSG00000027500	Stmn2	0
ENSMUSG00000040289	Hey1	0
ENSMUSG00000027562	Car2	0
ENSMUSG00000027800	Tm4sf1	0
ENSMUSG00000027954	Efna1	0
ENSMUSG00000074457	S100a16	0
ENSMUSG00000057123	Gja5	0
ENSMUSG00000053398	Phgdh	0
ENSMUSG00000028031	Dkk2	0
ENSMUSG00000054690	Emcn	0
ENSMUSG00000028333	Anp32b	0
ENSMUSG00000059810	Rgs3	0
ENSMUSG00000008575	Nfib	0
ENSMUSG00000006386	Tek	0
ENSMUSG00000033191	Tie1	0
ENSMUSG00000050234	Gja4	0
ENSMUSG00000007872	Id3	0
ENSMUSG00000028763	Hspg2	0
ENSMUSG00000060572	Mfap2	0
ENSMUSG00000006219	Fblim1	0
ENSMUSG00000006442	Srm	0
ENSMUSG00000037736	Limch1	0
ENSMUSG00000062960	Kdr	0
ENSMUSG00000029484	Anxa3	0
ENSMUSG00000029309	Sparcl1	0
ENSMUSG00000029430	Ran	0
ENSMUSG00000029675	Eln	0
ENSMUSG00000029648	Flt1	0
ENSMUSG00000060063	Alox5ap	0
ENSMUSG00000007655	Cav1	0
ENSMUSG00000051855	Mest	0
ENSMUSG00000029761	Cald1	0
ENSMUSG00000079523	Tmsb10	0
ENSMUSG00000030123	Plxnd1	0
ENSMUSG00000048489	8430408G22Rik	0
ENSMUSG00000004266	Ptpn6	0
ENSMUSG00000030122	Ptms	0
ENSMUSG00000057666	Gapdh	0
ENSMUSG00000001930	Vwf	0
ENSMUSG00000041741	Pde3a	0
ENSMUSG00000074364	Ehd2	0
ENSMUSG00000002985	Apoe	0
ENSMUSG00000040488	Ltbp4	0
ENSMUSG00000060791	Gmfg	0
ENSMUSG00000030516	Tjp1	0
ENSMUSG00000070436	Serpinh1	0
ENSMUSG00000051048	P4ha3	0
ENSMUSG00000037060	Prkcdbp	0
ENSMUSG00000030707	Coro1a	0
ENSMUSG00000042462	Dctpp1	0
ENSMUSG00000006205	Htra1	0
ENSMUSG00000025491	Ifitm1	0
ENSMUSG00000000031	H19	0
ENSMUSG00000048583	Igf2	0
ENSMUSG00000019817	Plagl1	0
ENSMUSG00000019982	Myb	0
ENSMUSG00000019789	Hey2	0
ENSMUSG00000069662	Marcks	0
ENSMUSG00000020099	Unc5b	0
ENSMUSG00000033307	Mif	0
ENSMUSG00000001435	Col18a1	0
ENSMUSG00000057729	Prtn3	0
ENSMUSG00000020186	Csrp2	0
ENSMUSG00000020154	Ptprb	0
ENSMUSG00000069516	Lyz2	0
ENSMUSG00000025364	Pa2g4	0
ENSMUSG00000001300	Efnb2	0
ENSMUSG00000031502	Col4a1	0
ENSMUSG00000031503	Col4a2	0
ENSMUSG00000054717	Hmgb2	0
ENSMUSG00000034845	Plvap	0
ENSMUSG00000055148	Klf2	0
ENSMUSG00000031740	Mmp2	0
ENSMUSG00000031785	Adgrg1	0
ENSMUSG00000031871	Cdh5	0
ENSMUSG00000025810	Nrp1	0
ENSMUSG00000025809	Itgb1	0
ENSMUSG00000042286	Stab1	0
ENSMUSG00000041445	Mmrn2	0
ENSMUSG00000000957	Mmp14	0
ENSMUSG00000022010	Tsc22d1	0
ENSMUSG00000031996	Aplp2	0
ENSMUSG00000001946	Esam	0
ENSMUSG00000032135	Mcam	0
ENSMUSG00000032050	Rdx	0
ENSMUSG00000007892	Rplp1	0
ENSMUSG00000032231	Anxa2	0
ENSMUSG00000032232	Cgnl1	0
ENSMUSG00000032359	Ctsh	0
ENSMUSG00000063856	Gpx1	0
ENSMUSG00000020427	Igfbp3	0
ENSMUSG00000057113	Npm1	0
ENSMUSG00000018593	Sparc	0
ENSMUSG00000078812	Eif5a	0
ENSMUSG00000069763	Tmem100	0
ENSMUSG00000003949	Hlf	0
ENSMUSG00000037601	Nme1	0
ENSMUSG00000001240	Ramp2	0
ENSMUSG00000001494	Sost	0
ENSMUSG00000001029	Icam2	0
ENSMUSG00000020717	Pecam1	0
ENSMUSG00000005397	Nid1	0
ENSMUSG00000076431	Sox4	0
ENSMUSG00000021367	Edn1	0
ENSMUSG00000021477	Ctsl	0
ENSMUSG00000048376	F2r	0
ENSMUSG00000034751	Mast4	0
ENSMUSG00000021701	Plk2	0
ENSMUSG00000054364	Rhob	0
ENSMUSG00000037169	Mycn	0
ENSMUSG00000020644	Id2	0
ENSMUSG00000020577	Tspan13	0
ENSMUSG00000045930	Clec14a	0
ENSMUSG00000021186	Fbln5	0
ENSMUSG00000021268	Meg3	0
ENSMUSG00000021270	Hsp90aa1	0
ENSMUSG00000006356	Crip2	0
ENSMUSG00000022206	Npr3	0
ENSMUSG00000022587	Ly6e	0
ENSMUSG00000033220	Rac2	0
ENSMUSG00000072235	Tuba1a	0
ENSMUSG00000000530	Acvrl1	0
ENSMUSG00000051669	AU021092	0
ENSMUSG00000041378	Cldn5	0
ENSMUSG00000022816	Fstl1	0
ENSMUSG00000055447	Cd47	0
ENSMUSG00000022876	Samsn1	0
ENSMUSG00000022892	App	0
ENSMUSG00000022952	Runx1	0
ENSMUSG00000002504	Slc9a3r2	0
ENSMUSG00000044533	Rps2	0
ENSMUSG00000091971	Hspa1a	0
ENSMUSG00000098178	Gm42418	0
ENSMUSG00000057863	Rpl36	0
ENSMUSG00000024140	Epas1	0
ENSMUSG00000024232	Bambi	0
ENSMUSG00000005836	Gata6	0
ENSMUSG00000073599	Ecscr	0
ENSMUSG00000092341	Malat1	0
ENSMUSG00000024713	Pcsk5	0
ENSMUSG00000024754	Tmem2	0
ENSMUSG00000036478	Btg1	3.90805925860426e-321
ENSMUSG00000034675	Dbn1	2.33149578272484e-320
ENSMUSG00000027314	Dll4	5.14865809531163e-320
ENSMUSG00000038400	Pmepa1	5.14865809531163e-320
ENSMUSG00000027712	Anxa5	1.77222335294547e-318
ENSMUSG00000022102	Dok2	1.82480675963235e-318
ENSMUSG00000001123	Lgals9	8.81446115765926e-317
ENSMUSG00000044562	Rasip1	4.84090482198505e-312
ENSMUSG00000040652	Oaz2	7.34311781652145e-312
ENSMUSG00000031375	Bgn	1.03806671274401e-311
ENSMUSG00000002233	Rhoc	2.1990586943284e-311
ENSMUSG00000020018	Snrpf	5.00403908284759e-311
ENSMUSG00000022283	Pabpc1	7.96780864574817e-311
ENSMUSG00000024598	Fbn2	1.49330878868715e-310
ENSMUSG00000000058	Cav2	1.51e-307
ENSMUSG00000053310	Nrgn	5.69e-307
ENSMUSG00000032966	Fkbp1a	6.34e-306
ENSMUSG00000024011	Pi16	8.44e-305
ENSMUSG00000017493	Igfbp4	1.05e-304
ENSMUSG00000056220	Pla2g4a	6.26e-304
ENSMUSG00000013698	Pea15a	3.16e-302
ENSMUSG00000021127	Zfp36l1	2.35e-300
ENSMUSG00000030313	Dennd5b	4.17e-300
ENSMUSG00000030605	Mfge8	6.08e-298
ENSMUSG00000002265	Peg3	2.03e-297
ENSMUSG00000020423	Btg2	1.68e-296
ENSMUSG00000005732	Ranbp1	8.52e-294
ENSMUSG00000027435	Cd93	4.02e-292
ENSMUSG00000047250	Ptgs1	6.66e-291
ENSMUSG00000023064	Sncg	1.14e-290
ENSMUSG00000036867	Smad6	4.25e-287
ENSMUSG00000046714	Foxc2	9.4e-287
ENSMUSG00000003346	Abhd17a	2.77e-286
ENSMUSG00000022665	Ccdc80	6.31e-286
ENSMUSG00000028108	Ecm1	2.75e-285
ENSMUSG00000073940	Hbb-bt	1.35e-283
ENSMUSG00000018474	Chd3	4.39e-283
ENSMUSG00000057841	Rpl32	2.22e-281
ENSMUSG00000054766	Set	4.81e-279
ENSMUSG00000027203	Dut	4.07e-277
ENSMUSG00000036256	Igfbp7	1.94e-275
ENSMUSG00000053819	Camk2d	1.74e-274
ENSMUSG00000073412	Lst1	3.31e-274
ENSMUSG00000025997	Ikzf2	9e-273
ENSMUSG00000005672	Kit	4.47e-272
ENSMUSG00000046841	Ckap4	4.8e-272
ENSMUSG00000013076	Amotl1	3.78e-270
ENSMUSG00000042712	Wbp5	6.7e-269
ENSMUSG00000028159	Dapp1	6.87e-268
ENSMUSG00000058799	Nap1l1	1.41e-267
ENSMUSG00000030559	Rab38	1.56e-267
ENSMUSG00000023004	Tuba1b	6.01e-267
ENSMUSG00000018446	C1qbp	4.44e-266
ENSMUSG00000031520	Vegfc	1.4e-265
ENSMUSG00000046280	She	4.43e-263
ENSMUSG00000020108	Ddit4	1.67e-262
ENSMUSG00000027009	Itga4	8.81e-262
ENSMUSG00000028978	Nos3	2.03e-261
ENSMUSG00000025508	Rplp2	4.98e-261
ENSMUSG00000038388	Mpp6	6.92e-260
ENSMUSG00000007039	Ddah2	3.71e-259
ENSMUSG00000018340	Anxa6	1.54e-258
ENSMUSG00000040158	Tax1bp3	2.02e-258
ENSMUSG00000003824	Syce2	5.06e-256
ENSMUSG00000022309	Angpt1	5.86e-256
ENSMUSG00000042834	Nrep	1.43e-255
ENSMUSG00000017652	Cd40	2.48e-255
ENSMUSG00000016319	Slc25a5	3.29e-255
ENSMUSG00000027684	Mecom	4.27e-254
ENSMUSG00000028194	Ddah1	3.11e-253
ENSMUSG00000043336	Filip1l	5.97e-252
ENSMUSG00000042354	Gnl3	2.03e-251
ENSMUSG00000028597	Gpx7	1.66e-250
ENSMUSG00000063229	Ldha	2.94e-249
ENSMUSG00000063632	Sox11	1.16e-248
ENSMUSG00000037894	H2afz	2.24e-248
ENSMUSG00000043079	Synpo	9.8e-248
ENSMUSG00000029207	Apbb2	5.7e-246
ENSMUSG00000050212	Eva1b	8.29e-246
ENSMUSG00000067274	Rplp0	5.89e-245
ENSMUSG00000028776	Tinagl1	1.88e-244
ENSMUSG00000063060	Sox7	4.23e-244
ENSMUSG00000049929	Lpar4	5.61e-244
ENSMUSG00000027478	Dnmt3b	3.44e-243
ENSMUSG00000026923	Notch1	3.73e-242
ENSMUSG00000030057	Cnbp	4.29e-242
ENSMUSG00000042258	Isl1	4.87e-242
ENSMUSG00000037805	Rpl10a	5.85e-241
ENSMUSG00000017969	Ptgis	2.73e-240
ENSMUSG00000002900	Lamb1	2.47e-238
ENSMUSG00000034377	Tulp4	4.55e-238
ENSMUSG00000020592	Sdc1	8.77e-238
ENSMUSG00000054263	Lifr	3.13e-237
ENSMUSG00000025597	Klhl4	3.29e-235
ENSMUSG00000067288	Rps28	5.17e-235
ENSMUSG00000028851	Nudc	7.63e-235
ENSMUSG00000009927	Rps25	7.26e-234
ENSMUSG00000079641	Rpl39	1.72e-233
ENSMUSG00000047675	Rps8	4.52e-233
ENSMUSG00000039910	Cited2	9.82e-233
ENSMUSG00000008668	Rps18	1.35e-232
ENSMUSG00000020585	Laptm4a	2.9e-232
ENSMUSG00000032518	Rpsa	6.77e-232
ENSMUSG00000026238	Ptma	3.36e-231
ENSMUSG00000064080	Fbln2	4.55e-230
ENSMUSG00000047945	Marcksl1	5.34e-230
ENSMUSG00000027660	Skil	6.02e-229
ENSMUSG00000004451	Ralb	9.57e-229
ENSMUSG00000023000	Dhh	1.34e-227
ENSMUSG00000027248	Pdia3	1.27e-226
ENSMUSG00000019820	Utrn	5.37e-226
ENSMUSG00000027955	Fam198b	1.12e-225
ENSMUSG00000028041	Adam15	2.72e-224
ENSMUSG00000027002	Nckap1	9.97e-224
ENSMUSG00000025584	Pde8a	4.38e-223
ENSMUSG00000026074	Map4k4	1.15e-222
ENSMUSG00000033082	Clec1a	3.3e-222
ENSMUSG00000079435	Rpl36a	4.94e-221
ENSMUSG00000021904	Sema3g	1.87e-220
ENSMUSG00000029084	Cd38	2.93e-219
ENSMUSG00000020029	Nudt4	4.15e-219
ENSMUSG00000009350	Mpo	1.35e-218
ENSMUSG00000004044	Ptrf	4.52e-218
ENSMUSG00000057322	Rpl38	8.72e-218
ENSMUSG00000008398	Elk3	1.25e-216
ENSMUSG00000030096	Slc6a6	1.81e-216
ENSMUSG00000046364	Rpl27a	3.54e-216
ENSMUSG00000058794	Nfe2	1.63e-215
ENSMUSG00000057530	Ece1	1.64e-214
ENSMUSG00000024048	Myl12a	6.44e-214
ENSMUSG00000001089	Luzp1	1.12e-213
ENSMUSG00000044921	Rassf9	1.55e-213
ENSMUSG00000026566	Mpzl1	2.74e-213
ENSMUSG00000067038	Rps12-ps3	9.15e-213
ENSMUSG00000035245	Eogt	3.12e-212
ENSMUSG00000027907	S100a11	3.72e-212
ENSMUSG00000020571	Pdia6	3.97e-212
ENSMUSG00000078202	Nrarp	3.13e-211
ENSMUSG00000026480	Ncf2	3.37e-211
ENSMUSG00000062867	Impdh2	5.02e-210
ENSMUSG00000031799	Tpm4	1.65e-209
ENSMUSG00000035104	Eva1a	5.74e-209
ENSMUSG00000046916	Myct1	7.12e-209
ENSMUSG00000062127	Cttnbp2nl	9.91e-209
ENSMUSG00000047139	Cd24a	9.91e-209
ENSMUSG00000067367	Lyar	1.02e-208
ENSMUSG00000020077	Srgn	4.24e-208
ENSMUSG00000039116	Adgrg6	5.39e-207
ENSMUSG00000032562	Gnai2	1.85e-206
ENSMUSG00000001552	Jup	1.61e-205
ENSMUSG00000086040	Wipf3	1.72e-205
ENSMUSG00000021280	Exoc3l4	2.75e-205
ENSMUSG00000026281	Dtymk	5.45e-204
ENSMUSG00000028565	Nfia	7.33e-204
ENSMUSG00000052921	Arhgef15	4.31e-203
ENSMUSG00000033149	Phldb2	5.78e-203
ENSMUSG00000030218	Mgp	1.38e-202
ENSMUSG00000093674	Rpl41	2.23e-202
ENSMUSG00000019539	Rcn3	1.32e-201
ENSMUSG00000038991	Txndc5	1.09e-199
ENSMUSG00000022438	Parvb	3.68e-199
ENSMUSG00000000740	Rpl13	1.39e-198
ENSMUSG00000039221	Rpl22l1	3.45e-198
ENSMUSG00000027239	Mdk	7.02e-198
ENSMUSG00000046711	Hmga1	1.36e-197
ENSMUSG00000062300	Pvrl2	4.31e-197
ENSMUSG00000039286	Fndc3b	9.66e-197
ENSMUSG00000027533	Fabp5	2.73e-196
ENSMUSG00000037458	Azin1	3.99e-196
ENSMUSG00000003038	Hmgn2	2.04e-195
ENSMUSG00000030774	Pak1	4.7e-195
ENSMUSG00000064326	Siva1	5.02e-195
ENSMUSG00000030357	Fkbp4	1.09e-194
ENSMUSG00000068220	Lgals1	1.57e-194
ENSMUSG00000027405	Nop56	7.19e-194
ENSMUSG00000015468	Notch4	8.42e-193
ENSMUSG00000039831	Arhgap29	1.47e-192
ENSMUSG00000026020	Nop58	2.75e-192
ENSMUSG00000022150	Dab2	3.61e-192
ENSMUSG00000038387	Rras	6.85e-191
ENSMUSG00000038811	Gngt2	2.76e-190
ENSMUSG00000042607	Asb4	2.16e-189
ENSMUSG00000003847	Nfat5	4.58e-189
ENSMUSG00000024691	Fam111a	6.62e-189
ENSMUSG00000030048	Gkn3	6.51e-188
ENSMUSG00000019055	Plod1	4.58e-186
ENSMUSG00000021939	Ctsb	2.13e-185
ENSMUSG00000030744	Rps3	2.91e-185
ENSMUSG00000001056	Nhp2	6.64e-185
ENSMUSG00000024177	Nme4	8.17e-185
ENSMUSG00000066551	Hmgb1	1.86e-184
ENSMUSG00000018417	Myo1b	4.4e-184
ENSMUSG00000038648	Creb3l2	1.44e-183
ENSMUSG00000061286	Exosc5	1.92e-183
ENSMUSG00000041481	Serpina3g	2.4e-183
ENSMUSG00000028195	Cyr61	4.97e-183
ENSMUSG00000027931	Npr1	7.15e-183
ENSMUSG00000030064	Frmd4b	1.29e-182
ENSMUSG00000029178	Klf3	5.43e-182
ENSMUSG00000056758	Hmga2	1.93e-181
ENSMUSG00000076441	Ass1	7.3e-181
ENSMUSG00000037062	Sh3glb1	2.16e-180
ENSMUSG00000031812	Map1lc3b	7.53e-180
ENSMUSG00000025794	Rpl14	1.41e-179
ENSMUSG00000075254	Heg1	2.72e-179
ENSMUSG00000029767	Calu	8.62e-179
ENSMUSG00000024012	Mtch1	1.52e-178
ENSMUSG00000000753	Serpinf1	1.54e-178
ENSMUSG00000045826	Ptprcap	4.54e-178
ENSMUSG00000031377	Bmx	5.91e-178
ENSMUSG00000020178	Adora2a	8.76e-178
ENSMUSG00000045817	Zfp36l2	1.68e-177
ENSMUSG00000019960	Dusp6	2.06e-177
ENSMUSG00000006932	Ctnnb1	1.13e-176
ENSMUSG00000087107	AI662270	4.71e-176
ENSMUSG00000022577	Ly6h	4.79e-176
ENSMUSG00000019122	Ccl9	8.26e-176
ENSMUSG00000025880	Smad7	3.52e-175
ENSMUSG00000030770	Parva	4.53e-175
ENSMUSG00000031523	Dlc1	5.02e-175
ENSMUSG00000026883	Dab2ip	1.15e-174
ENSMUSG00000046865	Fbl	2.18e-173
ENSMUSG00000045092	S1pr1	4.86e-173
ENSMUSG00000042675	Ypel3	5.43e-173
ENSMUSG00000020460	Rps27a	6.41e-173
ENSMUSG00000037712	Fermt2	1.33e-172
ENSMUSG00000067786	Nnat	2.12e-172
ENSMUSG00000021676	Iqgap2	9.07e-172
ENSMUSG00000026126	Ptpn18	3.01e-171
ENSMUSG00000055053	Nfic	4.42e-171
ENSMUSG00000052632	Asap2	7.24e-171
ENSMUSG00000020458	Rtn4	3.14e-170
ENSMUSG00000038871	Bpgm	6.28e-170
ENSMUSG00000022108	Itm2b	1.01e-169
ENSMUSG00000036371	Serbp1	2.24e-169
ENSMUSG00000026202	Tuba4a	9.26e-169
ENSMUSG00000018654	Ikzf1	3.05e-168
ENSMUSG00000026970	Rbms1	3.68e-168
ENSMUSG00000020949	Fkbp3	4.04e-168
ENSMUSG00000021877	Arf4	8.16e-168
ENSMUSG00000026019	Wdr12	9.72e-168
ENSMUSG00000049517	Rps23	1.05e-167
ENSMUSG00000052727	Map1b	1.77e-167
ENSMUSG00000037318	Traf3ip3	6.67e-167
ENSMUSG00000045128	Rpl18a	1.09e-166
ENSMUSG00000017404	Rpl19	1.09e-166
ENSMUSG00000042747	Krtcap2	2.83e-166
ENSMUSG00000053931	Cnn3	4.43e-166
ENSMUSG00000017615	Tnfaip1	1.33e-165
ENSMUSG00000033436	Armcx2	2.03e-165
ENSMUSG00000063065	Mapk3	5.35e-165
ENSMUSG00000038007	Acer2	3.41e-164
ENSMUSG00000029086	Prom1	6.72e-164
ENSMUSG00000040658	Dnph1	8.31e-164
ENSMUSG00000002477	Snrpd1	9.67e-164
ENSMUSG00000020581	Agr2	1.74e-163
ENSMUSG00000027200	Sema6d	3e-163
ENSMUSG00000067336	Bmpr2	3.14e-163
ENSMUSG00000021365	Nedd9	3.96e-163
ENSMUSG00000052384	Nrros	4.24e-163
ENSMUSG00000050732	Vamp8	9.68e-163
ENSMUSG00000019846	Lama4	1.13e-162
ENSMUSG00000031403	Dkc1	1.32e-162
ENSMUSG00000060636	Rpl35a	1.51e-161
ENSMUSG00000024538	Ppic	2.1e-161
ENSMUSG00000027803	Wwtr1	4.41e-161
ENSMUSG00000034892	Rps29	5.23e-161
ENSMUSG00000054641	Mmrn1	8.88e-161
ENSMUSG00000071068	Treml2	1.01e-160
ENSMUSG00000098098	Bvht	1.21e-159
ENSMUSG00000059070	Rpl18	1.36e-159
ENSMUSG00000031562	Dctd	1.77e-159
ENSMUSG00000048200	Cracr2b	6.92e-159
ENSMUSG00000018381	Abi3	8.07e-159
ENSMUSG00000000555	Itga5	1.26e-158
ENSMUSG00000056091	St3gal5	2.68e-158
ENSMUSG00000008348	Ubc	7e-158
ENSMUSG00000109324	Prmt1	2.22e-157
ENSMUSG00000032216	Nedd4	2.33e-157
ENSMUSG00000020315	Sptbn1	3.42e-157
ENSMUSG00000055044	Pdlim1	1.99e-156
ENSMUSG00000036667	Tcaf1	2.43e-156
ENSMUSG00000030579	Tyrobp	2.54e-156
ENSMUSG00000025647	Shisa5	6.63e-156
ENSMUSG00000061787	Rps17	1.08e-155
ENSMUSG00000024501	Dpysl3	1.21e-155
ENSMUSG00000037815	Ctnna1	3.21e-155
ENSMUSG00000029673	Auts2	1.15e-154
ENSMUSG00000058773	Hist1h1b	1.17e-154
ENSMUSG00000026192	Atic	1.48e-154
ENSMUSG00000020372	Gnb2l1	2.03e-154
ENSMUSG00000038235	F11r	4.31e-154
ENSMUSG00000039159	Ube2h	7.26e-154
ENSMUSG00000024516	Sec11c	2.6e-153
ENSMUSG00000032035	Ets1	3.2e-153
ENSMUSG00000014226	Cacybp	7.56e-153
ENSMUSG00000032436	Cmtm7	9.34e-153
ENSMUSG00000029275	Gfi1	1.69e-152
ENSMUSG00000006057	Atp5g1	2.07e-152
ENSMUSG00000011256	Adam19	2.39e-152
ENSMUSG00000045690	Wdr89	5.42e-152
ENSMUSG00000006360	Crip1	1.17e-151
ENSMUSG00000025823	Pdia4	1.67e-151
ENSMUSG00000000320	Alox12	2.37e-151
ENSMUSG00000003032	Klf4	4.26e-151
ENSMUSG00000024909	Efemp2	5.28e-151
ENSMUSG00000021759	Plpp1	1.46e-150
ENSMUSG00000027007	Ssfa2	5.13e-150
ENSMUSG00000020143	Dock2	5.99e-150
ENSMUSG00000032667	Pon2	7.33e-150
ENSMUSG00000036781	Rps27l	1.54e-148
ENSMUSG00000030432	Rpl28	4.26e-148
ENSMUSG00000020674	Pxdn	6.1e-148
ENSMUSG00000039405	Prss23	1e-147
ENSMUSG00000036533	Cdc42ep3	1.85e-147
ENSMUSG00000021065	Fut8	7.61e-147
ENSMUSG00000041936	Agrn	9.43e-147
ENSMUSG00000091955	Gm9844	3.07e-146
ENSMUSG00000028649	Macf1	3.45e-146
ENSMUSG00000075702	Selm	3.61e-146
ENSMUSG00000034203	Chchd4	3.74e-146
ENSMUSG00000022885	St6gal1	1.27e-145
ENSMUSG00000058056	Palld	1.66e-145
ENSMUSG00000051457	Spn	2.56e-145
ENSMUSG00000052544	St6galnac3	2.81e-145
ENSMUSG00000055320	Tead1	6.99e-145
ENSMUSG00000035960	Apex1	1.26e-144
ENSMUSG00000022844	Pdia5	1.26e-144
ENSMUSG00000060019	Gm10073	1.56e-144
ENSMUSG00000031165	Was	3.17e-144
ENSMUSG00000026395	Ptprc	3.54e-144
ENSMUSG00000019873	Reep3	1.99e-143
ENSMUSG00000058715	Fcer1g	2.49e-143
ENSMUSG00000029014	Dnajc2	2.76e-143
ENSMUSG00000035168	Tanc1	2.7e-142
ENSMUSG00000033060	Lmo7	4.71e-142
ENSMUSG00000002058	Unc119	6e-142
ENSMUSG00000034353	Ramp1	1.27e-141
ENSMUSG00000025510	Cd151	1.77e-141
ENSMUSG00000030352	Tspan9	5.08e-141
ENSMUSG00000040824	Snrpd2	4.86e-140
ENSMUSG00000033377	Palmd	2.23e-139
ENSMUSG00000001175	Calm1	3.4e-139
ENSMUSG00000020224	Llph	9.02e-139
ENSMUSG00000000531	Grasp	1.68e-138
ENSMUSG00000024781	Lipa	1.71e-138
ENSMUSG00000050105	Grrp1	3.01e-138
ENSMUSG00000031447	Lamp1	3.01e-138
ENSMUSG00000021880	Rnase6	8.91e-138
ENSMUSG00000056209	Npm3	6.5e-137
ENSMUSG00000032349	Elovl5	6.83e-137
ENSMUSG00000016487	Ppfibp1	7.37e-137
ENSMUSG00000049791	Fzd4	8.25e-137
ENSMUSG00000048120	Entpd1	1.27e-136
ENSMUSG00000020048	Hsp90b1	1.29e-136
ENSMUSG00000058558	Rpl5	2.25e-136
ENSMUSG00000026640	Plxna2	2.47e-136
ENSMUSG00000025362	Rps26	4.63e-136
ENSMUSG00000031207	Msn	2.29e-135
ENSMUSG00000041134	Cyyr1	3.53e-135
ENSMUSG00000025967	Eef1b2	3.54e-135
ENSMUSG00000005973	Rcn1	4.49e-135
ENSMUSG00000045377	Tmem88	5.46e-135
ENSMUSG00000006369	Fbln1	7.46e-135
ENSMUSG00000047180	Neurl3	1.51e-134
ENSMUSG00000031320	Rps4x	1.85e-134
ENSMUSG00000020176	Grb10	2.16e-134
ENSMUSG00000012848	Rps5	4.95e-134
ENSMUSG00000022175	Lrp10	7.83e-134
ENSMUSG00000005846	Rsl1d1	1.84e-133
ENSMUSG00000061119	Prcp	5.23e-133
ENSMUSG00000027523	Gnas	1.27e-132
ENSMUSG00000010047	Hyal2	1.97e-132
ENSMUSG00000016495	Plgrkt	2.85e-132
ENSMUSG00000026434	Nucks1	3.94e-132
ENSMUSG00000003970	Rpl8	5.53e-132
ENSMUSG00000031532	Saraf	9.73e-132
ENSMUSG00000024640	Psat1	1.58e-131
ENSMUSG00000028081	Rps3a1	2.28e-131
ENSMUSG00000058600	Rpl30	2.63e-131
ENSMUSG00000063415	Cyp26b1	3.38e-131
ENSMUSG00000002980	Bcam	3.62e-131
ENSMUSG00000026786	Apbb1ip	5.97e-131
ENSMUSG00000018567	Gabarap	1.39e-130
ENSMUSG00000096210	H1f0	2.23e-130
ENSMUSG00000022372	Sla	2.39e-130
ENSMUSG00000032198	Dock6	2.5e-130
ENSMUSG00000031239	Itm2a	3.13e-130
ENSMUSG00000021957	Tkt	4.61e-130
ENSMUSG00000031231	Cox7b	5.33e-130
ENSMUSG00000029669	Tspan12	1.14e-129
ENSMUSG00000030695	Aldoa	2.86e-129
ENSMUSG00000020787	P2rx1	5.11e-129
ENSMUSG00000016382	Pls3	1.99e-128
ENSMUSG00000033350	Chst2	3.13e-128
ENSMUSG00000030796	Tead2	6.13e-128
ENSMUSG00000022505	Emp2	8.04e-128
ENSMUSG00000027217	Tspan18	1.16e-127
ENSMUSG00000034401	Spata6	4.24e-127
ENSMUSG00000070733	Fryl	4.68e-127
ENSMUSG00000032399	Rpl4	4.78e-127
ENSMUSG00000000244	Tspan32	6.69e-127
ENSMUSG00000028273	Pdlim5	9.38e-127
ENSMUSG00000039735	Fnbp1l	1.27e-126
ENSMUSG00000063480	Nhp2l1	1.36e-126
ENSMUSG00000006800	Sulf2	2.13e-126
ENSMUSG00000021596	Mctp1	9.73e-126
ENSMUSG00000042035	Igsf3	1e-125
ENSMUSG00000018585	Atox1	1.75e-125
ENSMUSG00000022462	Slc38a2	2.24e-125
ENSMUSG00000040268	Plekha1	8.21e-125
ENSMUSG00000041361	Myzap	9.36e-125
ENSMUSG00000044220	Nkx2-3	1.53e-124
ENSMUSG00000045636	Mtus1	2.31e-124
ENSMUSG00000064358	mt-Co3	1.48e-123
ENSMUSG00000020032	Nuak1	1.68e-123
ENSMUSG00000027404	Snrpb	2.08e-123
ENSMUSG00000025289	Prdx4	2.66e-123
ENSMUSG00000037706	Cd81	3.06e-123
ENSMUSG00000047261	Gap43	4.66e-123
ENSMUSG00000031078	Cttn	5e-123
ENSMUSG00000033161	Atp1a1	5.83e-123
ENSMUSG00000049804	Armcx4	1.2e-122
ENSMUSG00000041841	Rpl37	3.68e-122
ENSMUSG00000023022	Lima1	4.52e-122
ENSMUSG00000066571	4931406P16Rik	2.38e-121
ENSMUSG00000025534	Gusb	2.89e-121
ENSMUSG00000090862	Rps13	5.85e-121
ENSMUSG00000028010	Gar1	7.21e-121
ENSMUSG00000036111	Lmo1	7.57e-121
ENSMUSG00000034158	Lrrc58	1.83e-120
ENSMUSG00000026357	Rgs18	4.14e-120
ENSMUSG00000021190	Lgmn	5.44e-120
ENSMUSG00000033278	Ptprm	6.37e-120
ENSMUSG00000027858	Tspan2	7.03e-120
ENSMUSG00000022220	Adcy4	1.26e-119
ENSMUSG00000055805	Fmnl1	1.34e-119
ENSMUSG00000022111	Uchl3	1.45e-119
ENSMUSG00000051375	Pcdh1	1.46e-119
ENSMUSG00000063457	Rps15	1.51e-119
ENSMUSG00000028964	Park7	3.3e-119
ENSMUSG00000073702	Rpl31	4.52e-119
ENSMUSG00000066842	Hmcn1	1.2e-118
ENSMUSG00000031955	Bcar1	2.27e-118
ENSMUSG00000026131	Dst	2.31e-118
ENSMUSG00000035314	Gdpd5	2.85e-118
ENSMUSG00000046330	Rpl37a	5.82e-118
ENSMUSG00000021025	Nfkbia	1.05e-117
ENSMUSG00000025666	Tmem47	1.55e-117
ENSMUSG00000026701	Prdx6	2.28e-117
ENSMUSG00000062328	Rpl17	2.71e-117
ENSMUSG00000056492	Adgrf5	3.35e-117
ENSMUSG00000068036	Mllt4	3.6e-117
ENSMUSG00000062997	Rpl35	3.79e-117
ENSMUSG00000021248	Tmed10	4.48e-117
ENSMUSG00000025290	Rps24	4.86e-117
ENSMUSG00000018217	Pmp22	1.46e-116
ENSMUSG00000037563	Rps16	2.23e-116
ENSMUSG00000020440	Arf5	2.75e-116
ENSMUSG00000021242	Npc2	3.22e-116
ENSMUSG00000042644	Itpr3	5.06e-116
ENSMUSG00000090602	Gm5611	5.52e-116
ENSMUSG00000069833	Ahnak	1.09e-115
ENSMUSG00000004207	Psap	1.33e-115
ENSMUSG00000057278	Snrpg	1.48e-115
ENSMUSG00000049751	Rpl36al	1.82e-115
ENSMUSG00000063696	Gm8730	2.49e-115
ENSMUSG00000034120	Srsf2	2.83e-115
ENSMUSG00000024168	Tmem204	5.3e-115
ENSMUSG00000031565	Fgfr1	5.92e-115
ENSMUSG00000059456	Ptk2b	6.18e-115
ENSMUSG00000049470	Aff4	7.37e-115
ENSMUSG00000062647	Rpl7a	1.16e-114
ENSMUSG00000039959	Hip1	1.33e-113
ENSMUSG00000029064	Gnb1	1.36e-113
ENSMUSG00000027860	Vangl1	2.29e-113
ENSMUSG00000025203	Scd2	6.8e-113
ENSMUSG00000019966	Kitl	8.49e-113
ENSMUSG00000022812	Gsk3b	1.69e-112
ENSMUSG00000059895	Ptp4a3	2.05e-112
ENSMUSG00000038145	Snrk	2.24e-112
ENSMUSG00000003429	Rps11	2.56e-112
ENSMUSG00000033020	Polr2f	3.37e-112
ENSMUSG00000047446	Arl4a	5.44e-112
ENSMUSG00000033565	Rbfox2	6.76e-112
ENSMUSG00000052837	Junb	1.2e-111
ENSMUSG00000063450	Syne2	1.27e-111
ENSMUSG00000034520	Gjc1	2.4e-111
ENSMUSG00000007891	Ctsd	3.36e-111
ENSMUSG00000079037	Prnp	3.83e-111
ENSMUSG00000030263	Lrmp	4.42e-111
ENSMUSG00000030782	Tgfb1i1	4.64e-111
ENSMUSG00000021745	Ptprg	8.56e-111
ENSMUSG00000028936	Rpl22	1.56e-110
ENSMUSG00000021662	Arhgef28	2.54e-110
ENSMUSG00000018583	G3bp1	1.11e-109
ENSMUSG00000022051	Bnip3l	1.63e-109
ENSMUSG00000030793	Pycard	1.79e-109
ENSMUSG00000023944	Hsp90ab1	3.8e-109
ENSMUSG00000025001	Hells	9.71e-109
ENSMUSG00000018008	Cyth4	1.27e-108
ENSMUSG00000034911	Ushbp1	3.08e-108
ENSMUSG00000004933	Matk	4.75e-108
ENSMUSG00000030246	Ldhb	4.94e-108
ENSMUSG00000024067	Dpy30	1.32e-107
ENSMUSG00000001131	Timp1	1.37e-107
ENSMUSG00000011958	Bnip2	3.51e-107
ENSMUSG00000026158	Ogfrl1	3.86e-107
ENSMUSG00000022475	Hdac7	4.86e-107
ENSMUSG00000055322	Tns1	5.06e-107
ENSMUSG00000030161	Gabarapl1	1.7e-106
ENSMUSG00000015094	Npdc1	1.75e-106
ENSMUSG00000032322	Pstpip1	2.24e-106
ENSMUSG00000029710	Ephb4	2.82e-106
ENSMUSG00000032625	Thsd7a	3.14e-106
ENSMUSG00000029373	Pf4	3.41e-106
ENSMUSG00000043230	Fam124b	3.58e-106
ENSMUSG00000038721	Hoxb7	1.7e-105
ENSMUSG00000066152	Slc31a2	2.1e-105
ENSMUSG00000041479	Syt15	3.07e-105
ENSMUSG00000032383	Ppib	3.54e-105
ENSMUSG00000029614	Rpl6	4.02e-105
ENSMUSG00000031506	Ptpn7	4.43e-105
ENSMUSG00000043716	Rpl7	4.96e-105
ENSMUSG00000004655	Aqp1	5.13e-105
ENSMUSG00000022799	Arhgap31	6.21e-105
ENSMUSG00000057738	Sptan1	8.19e-105
ENSMUSG00000002997	Prkar2b	1.18e-104
ENSMUSG00000032702	Kank1	2.22e-104
ENSMUSG00000032959	Pebp1	3.07e-104
ENSMUSG00000020357	Flt4	5.28e-104
ENSMUSG00000041453	Rpl21	7.6e-104
ENSMUSG00000035298	Klhl35	1.02e-103
ENSMUSG00000030852	Tacc2	1.05e-103
ENSMUSG00000022297	Fzd6	1.48e-103
ENSMUSG00000023830	Igf2r	1.97e-103
ENSMUSG00000037905	Bri3bp	2.84e-103
ENSMUSG00000001098	Kctd10	3.55e-103
ENSMUSG00000028698	Pik3r3	3.65e-103
ENSMUSG00000015176	Nolc1	2.87e-102
ENSMUSG00000036672	Cenpt	5.25e-102
ENSMUSG00000074476	Spc24	6.06e-102
ENSMUSG00000025130	P4hb	1.27e-101
ENSMUSG00000020844	Nxn	1.51e-101
ENSMUSG00000023010	Tmbim6	1.63e-101
ENSMUSG00000022537	Tmem44	1.87e-101
ENSMUSG00000018451	6330403K07Rik	2.71e-101
ENSMUSG00000059291	Rpl11	3.5e-101
ENSMUSG00000030079	Ruvbl1	3.87e-101
ENSMUSG00000038457	Tmem255b	4.66e-101
ENSMUSG00000023456	Tpi1	6.26e-101
ENSMUSG00000029223	Uchl1	6.92e-101
ENSMUSG00000025959	Klf7	6.95e-101
ENSMUSG00000022661	Cd200	6.41e-100
ENSMUSG00000004897	Hdgf	1.71e-99
ENSMUSG00000026657	Frmd4a	1.77e-99
ENSMUSG00000024190	Dusp1	4.09e-99
ENSMUSG00000055762	Eef1d	4.92e-99
ENSMUSG00000052854	Nrk	6.26e-99
ENSMUSG00000028517	Plpp3	1.46e-98
ENSMUSG00000032575	Manf	1.96e-98
ENSMUSG00000037822	Smim14	7.62e-98
ENSMUSG00000047407	Tgif1	1.14e-97
ENSMUSG00000000317	Bcl6b	1.78e-97
ENSMUSG00000031538	Plat	2.04e-97
ENSMUSG00000067925	Cxx1a	2.04e-97
ENSMUSG00000002257	Def6	2.05e-97
ENSMUSG00000078713	Tomm5	3.5e-97
ENSMUSG00000071042	Rasgrp3	4.19e-97
ENSMUSG00000031101	Sash3	4.57e-97
ENSMUSG00000031548	Sfrp1	7.63e-97
ENSMUSG00000033960	9430020K01Rik	8.7e-97
ENSMUSG00000037772	Mrpl23	8.86e-97
ENSMUSG00000001642	Akr1b3	1e-96
ENSMUSG00000061410	Zcchc14	1.41e-96
ENSMUSG00000063694	Cycs	1.97e-96
ENSMUSG00000019432	Ddx39b	2.54e-96
ENSMUSG00000004264	Phb2	1.95e-95
ENSMUSG00000051910	Sox6	3.08e-95
ENSMUSG00000021493	Pdlim7	5.85e-95
ENSMUSG00000020846	Fam101b	9.61e-95
ENSMUSG00000001418	Glmp	9.85e-95
ENSMUSG00000034586	Hid1	1.31e-94
ENSMUSG00000047238	Mageh1	1.7e-94
ENSMUSG00000039349	C130074G19Rik	1.96e-94
ENSMUSG00000058569	Tmed9	4.04e-94
ENSMUSG00000066407	Gm10263	6.43e-94
ENSMUSG00000031760	Mt3	7.88e-94
ENSMUSG00000022174	Dad1	1.52e-93
ENSMUSG00000031776	Arl2bp	2.71e-93
ENSMUSG00000028849	Map7d1	2.77e-93
ENSMUSG00000029759	Pon3	3.24e-93
ENSMUSG00000020484	Xbp1	3.5e-93
ENSMUSG00000026879	Gsn	4.79e-93
ENSMUSG00000021377	Dek	5.43e-93
ENSMUSG00000030054	Gp9	8.96e-93
ENSMUSG00000001416	Cct3	9.26e-93
ENSMUSG00000026509	Capn2	9.74e-93
ENSMUSG00000028692	Akr1a1	1.08e-92
ENSMUSG00000020089	Ppa1	1.13e-92
ENSMUSG00000026478	Lamc1	1.3e-92
ENSMUSG00000037972	Snn	1.35e-92
ENSMUSG00000036862	Dchs1	2.43e-92
ENSMUSG00000004610	Etfb	3.71e-92
ENSMUSG00000040624	Plekhg1	4.18e-92
ENSMUSG00000020267	Hint1	7.43e-92
ENSMUSG00000066456	Hmgn3	8.94e-92
ENSMUSG00000014905	Dnajb9	9.14e-92
ENSMUSG00000045180	Shroom2	1.2e-91
ENSMUSG00000015619	Gata3	2.63e-91
ENSMUSG00000041895	Wipi1	2.69e-91
ENSMUSG00000070643	Sox13	3.75e-91
ENSMUSG00000007029	Vars	5.2e-91
ENSMUSG00000049521	Cdc42ep1	5.36e-91
ENSMUSG00000029781	Fkbp9	6.44e-91
ENSMUSG00000055799	Tcf7l1	7.38e-91
ENSMUSG00000055612	Cdca7	8.76e-91
ENSMUSG00000008683	Rps15a	1.17e-90
ENSMUSG00000034881	Tbxa2r	1.64e-90
ENSMUSG00000032717	Mdfi	1.73e-90
ENSMUSG00000025511	Tspan4	2.65e-90
ENSMUSG00000029581	Fscn1	2.77e-90
ENSMUSG00000035133	Arhgap5	3.7e-90
ENSMUSG00000030035	Wbp1	3.8e-90
ENSMUSG00000039001	Rps21	4.62e-90
ENSMUSG00000026447	Pik3c2b	4.76e-90
ENSMUSG00000053110	Yap1	6.19e-90
ENSMUSG00000023031	Cela1	1.01e-89
ENSMUSG00000024525	Impa2	1.05e-89
ENSMUSG00000021037	Ahsa1	1.11e-89
ENSMUSG00000041836	Ptpre	1.2e-89
ENSMUSG00000021892	Sh3bp5	1.55e-89
ENSMUSG00000063889	Crem	1.83e-89
ENSMUSG00000052146	Rps10	2.34e-89
ENSMUSG00000007050	Lsm2	2.59e-89
ENSMUSG00000026688	Mgst3	2.67e-89
ENSMUSG00000079020	Slc45a4	2.67e-89
ENSMUSG00000028832	Stmn1	3.15e-89
ENSMUSG00000036934	4921524J17Rik	3.41e-89
ENSMUSG00000004631	Sgce	3.95e-89
ENSMUSG00000028066	Pmf1	4.73e-89
ENSMUSG00000027828	Ssr3	8.5e-89
ENSMUSG00000024081	Cebpz	9.02e-89
ENSMUSG00000022098	Bmp1	1.03e-88
ENSMUSG00000025613	Cct8	1.19e-88
ENSMUSG00000061665	Cd2ap	1.47e-88
ENSMUSG00000062981	Mrpl42	2.53e-88
ENSMUSG00000028822	Tmem50a	2.75e-88
ENSMUSG00000058672	Tubb2a	2.95e-88
ENSMUSG00000048758	Rpl29	3.19e-88
ENSMUSG00000025608	Podxl	3.54e-88
ENSMUSG00000001305	Rrp15	3.79e-88
ENSMUSG00000019647	Sema6a	4.17e-88
ENSMUSG00000026638	Irf6	5.23e-88
ENSMUSG00000025574	Tk1	8.43e-88
ENSMUSG00000064351	mt-Co1	8.52e-88
ENSMUSG00000016503	Gtf3a	9.14e-88
ENSMUSG00000029234	Tmem165	1.65e-87
ENSMUSG00000052040	Klf13	2.4e-87
ENSMUSG00000023175	Bsg	4.59e-87
ENSMUSG00000048218	Amigo2	5.45e-87
ENSMUSG00000053477	Tcf4	7.08e-87
ENSMUSG00000033752	Mnd1	7.12e-87
ENSMUSG00000047731	Wbp1l	9.56e-87
ENSMUSG00000025795	Rassf3	1.03e-86
ENSMUSG00000033209	Ttc28	1.92e-86
ENSMUSG00000022667	Cd200r1	2.82e-86
ENSMUSG00000020978	Klhdc2	3.11e-86
ENSMUSG00000036782	Klhl13	3.97e-86
ENSMUSG00000021474	Sfxn1	4.17e-86
ENSMUSG00000055737	Ghr	4.66e-86
ENSMUSG00000071451	Psmg4	6.26e-86
ENSMUSG00000026276	43710	6.49e-86
ENSMUSG00000020407	Upp1	7.54e-86
ENSMUSG00000028367	Txn1	9.16e-86
ENSMUSG00000027935	Rab13	1.56e-85
ENSMUSG00000028792	Ak2	1.59e-85
ENSMUSG00000062248	Cks2	1.76e-85
ENSMUSG00000001794	Capns1	1.89e-85
ENSMUSG00000028741	Mrto4	2.11e-85
ENSMUSG00000033460	Armcx1	2.14e-85
ENSMUSG00000009013	Dynll1	3.36e-85
ENSMUSG00000006389	Mpl	7.37e-85
ENSMUSG00000023088	Abcc1	9.09e-85
ENSMUSG00000005417	Mprip	1.14e-84
ENSMUSG00000025812	Pard3	2.69e-84
ENSMUSG00000047721	Bola2	2.94e-84
ENSMUSG00000030336	Cd27	3.19e-84
ENSMUSG00000040463	Mybbp1a	3.57e-84
ENSMUSG00000031897	Psmb10	3.58e-84
ENSMUSG00000059495	Arhgef12	4.32e-84
ENSMUSG00000020534	Shmt1	1.02e-83
ENSMUSG00000030287	Itpr2	1.09e-83
ENSMUSG00000003868	Ruvbl2	1.1e-83
ENSMUSG00000029363	Rfc5	1.49e-83
ENSMUSG00000054555	Adam12	1.65e-83
ENSMUSG00000011148	Adssl1	2.63e-83
ENSMUSG00000095098	Ccdc85b	2.78e-83
ENSMUSG00000061082	Plac1	4.22e-83
ENSMUSG00000021556	Golm1	4.54e-83
ENSMUSG00000021910	Nisch	4.68e-83
ENSMUSG00000001555	Fkbp10	5.43e-83
ENSMUSG00000024613	Tcof1	6.74e-83
ENSMUSG00000000628	Hk2	1.07e-82
ENSMUSG00000039640	Mrpl12	1.09e-82
ENSMUSG00000024359	Hspa9	1.46e-82
ENSMUSG00000020432	Tcn2	2.13e-82
ENSMUSG00000020841	Cpd	2.42e-82
ENSMUSG00000041992	Rapgef5	2.74e-82
ENSMUSG00000027706	Sec62	3.58e-82
ENSMUSG00000041012	Cmtm8	3.69e-82
ENSMUSG00000028234	Rps20	4.8e-82
ENSMUSG00000024304	Cdh2	8e-82
ENSMUSG00000022708	Zbtb20	1.29e-81
ENSMUSG00000040945	Rcc2	1.31e-81
ENSMUSG00000068874	Selenbp1	2.29e-81
ENSMUSG00000038543	BC028528	2.83e-81
ENSMUSG00000042312	S100a13	3.19e-81
ENSMUSG00000066621	Tecpr1	4.03e-81
ENSMUSG00000024399	Ltb	5.08e-81
ENSMUSG00000071644	Eef1g	6.82e-81
ENSMUSG00000033306	Lpp	7.04e-81
ENSMUSG00000030007	Cct7	7.15e-81
ENSMUSG00000022500	Litaf	7.41e-81
ENSMUSG00000002393	Nr2f6	7.78e-81
ENSMUSG00000026987	Baz2b	1.14e-80
ENSMUSG00000073411	H2-D1	1.15e-80
ENSMUSG00000037072	43723	1.41e-80
ENSMUSG00000035885	Cox8a	2.17e-80
ENSMUSG00000061613	U2af1	2.47e-80
ENSMUSG00000031167	Rbm3	2.82e-80
ENSMUSG00000050295	Foxc1	3.37e-80
ENSMUSG00000025785	Exosc7	3.66e-80
ENSMUSG00000059796	Eif4a1	3.83e-80
ENSMUSG00000063564	Col23a1	4.43e-80
ENSMUSG00000020121	Srgap1	5.96e-80
ENSMUSG00000040952	Rps19	8.61e-80
ENSMUSG00000028484	Psip1	1.29e-79
ENSMUSG00000078126	Rpl23a-ps3	2.28e-79
ENSMUSG00000028214	Gem	2.95e-79
ENSMUSG00000060036	Rpl3	3.19e-79
ENSMUSG00000032479	Map4	4.09e-79
ENSMUSG00000025204	Ndufb8	4.23e-79
ENSMUSG00000040043	Rbms2	4.31e-79
ENSMUSG00000024421	Lama3	4.82e-79
ENSMUSG00000096883	Shisa8	4.98e-79
ENSMUSG00000074884	Serf2	5.91e-79
ENSMUSG00000071415	Rpl23	1.03e-78
ENSMUSG00000028560	Usp1	1.05e-78
ENSMUSG00000030220	Arhgdib	1.19e-78
ENSMUSG00000038587	Akap12	1.45e-78
ENSMUSG00000026655	Fam107b	1.54e-78
ENSMUSG00000071072	Ptges3	1.55e-78
ENSMUSG00000024097	Srsf7	1.72e-78
ENSMUSG00000029287	Tgfbr3	2.32e-78
ENSMUSG00000087658	Hotairm1	2.6e-78
ENSMUSG00000004100	Ppan	2.61e-78
ENSMUSG00000003380	Rabac1	2.99e-78
ENSMUSG00000026470	Stx6	3.48e-78
ENSMUSG00000019978	Epb41l2	5.82e-78
ENSMUSG00000019877	Serinc1	6.72e-78
ENSMUSG00000020859	Spag9	6.79e-78
ENSMUSG00000090841	Myl6	1.12e-77
ENSMUSG00000009876	Cox4i2	1.78e-77
ENSMUSG00000028497	Hacd4	1.82e-77
ENSMUSG00000032965	Ift57	1.95e-77
ENSMUSG00000038812	Trmt112	2e-77
ENSMUSG00000041057	Wdr43	2.06e-77
ENSMUSG00000050708	Ftl1	3.18e-77
ENSMUSG00000036036	Zfp57	3.3e-77
ENSMUSG00000021131	Erh	4.38e-77
ENSMUSG00000045136	Tubb2b	5.06e-77
ENSMUSG00000034659	Tmem109	7.58e-77
ENSMUSG00000057098	Ebf1	7.61e-77
ENSMUSG00000022607	Ptk2	8.36e-77
ENSMUSG00000046718	Bst2	1.4e-76
ENSMUSG00000044707	Ccnjl	1.64e-76
ENSMUSG00000027996	Sfrp2	1.71e-76
ENSMUSG00000050075	Gpr171	2.03e-76
ENSMUSG00000031683	Lsm6	2.2e-76
ENSMUSG00000001674	Ddx18	2.53e-76
ENSMUSG00000058690	Ccser2	2.87e-76
ENSMUSG00000028988	Ctnnbip1	3.19e-76
ENSMUSG00000007041	Clic1	6.28e-76
ENSMUSG00000002885	Adgre5	7.4e-76
ENSMUSG00000022436	Sh3bp1	7.69e-76
ENSMUSG00000002996	Hbp1	7.79e-76
ENSMUSG00000021796	Bmpr1a	1.35e-75
ENSMUSG00000009035	Tmem184b	2.12e-75
ENSMUSG00000027900	Dram2	2.41e-75
ENSMUSG00000079481	Nhsl2	2.85e-75
ENSMUSG00000028729	Ebna1bp2	2.87e-75
ENSMUSG00000021497	Txndc15	3.09e-75
ENSMUSG00000025085	Ablim1	3.68e-75
ENSMUSG00000027752	Exosc8	4.54e-75
ENSMUSG00000050965	Prkca	6.53e-75
ENSMUSG00000038366	Lasp1	1.99e-74
ENSMUSG00000092035	Peg10	2.31e-74
ENSMUSG00000025403	Shmt2	2.4e-74
ENSMUSG00000045103	Dmd	2.53e-74
ENSMUSG00000032301	Psma4	3.2e-74
ENSMUSG00000054808	Actn4	4.44e-74
ENSMUSG00000030654	Arl6ip1	4.85e-74
ENSMUSG00000042682	Selk	5.27e-74
ENSMUSG00000027077	Smtnl1	5.55e-74
ENSMUSG00000021595	Nsun2	1.05e-73
ENSMUSG00000047881	Rell1	1.09e-73
ENSMUSG00000040957	Cables1	1.54e-73
ENSMUSG00000010048	Ifrd2	1.97e-73
ENSMUSG00000061315	Naca	2.12e-73
ENSMUSG00000001228	Uhrf1	2.72e-73
ENSMUSG00000028998	Tomm7	4.63e-73
ENSMUSG00000001995	Sipa1l2	5.32e-73
ENSMUSG00000032320	Rcn2	9.46e-73
ENSMUSG00000032381	Fam96a	1.25e-72
ENSMUSG00000022407	Adsl	1.29e-72
ENSMUSG00000022272	Myo10	1.44e-72
ENSMUSG00000041801	Phlda3	1.49e-72
ENSMUSG00000029455	Aldh2	1.56e-72
ENSMUSG00000019505	Ubb	2.41e-72
ENSMUSG00000020075	Ddx21	2.64e-72
ENSMUSG00000029147	Ppm1g	2.68e-72
ENSMUSG00000071708	Sms	4.23e-72
ENSMUSG00000027342	Pcna	5.11e-72
ENSMUSG00000021079	Timm9	8.42e-72
ENSMUSG00000051022	Hs3st1	1.27e-71
ENSMUSG00000022831	Hcls1	2.53e-71
ENSMUSG00000016534	Lamp2	2.97e-71
ENSMUSG00000020180	Snrpd3	5.18e-71
ENSMUSG00000071866	Ppia	5.31e-71
ENSMUSG00000035413	Tmem98	7.34e-71
ENSMUSG00000038473	Nos1ap	1.02e-70
ENSMUSG00000041779	Tram2	1.06e-70
ENSMUSG00000028069	Gpatch4	1.47e-70
ENSMUSG00000028755	Cda	1.84e-70
ENSMUSG00000027953	Slc50a1	2.73e-70
ENSMUSG00000001036	Epn2	2.89e-70
ENSMUSG00000024208	Uqcc2	3.04e-70
ENSMUSG00000062006	Rpl34	3.08e-70
ENSMUSG00000035754	Wdr18	3.56e-70
ENSMUSG00000031367	Ap1s2	5.38e-70
ENSMUSG00000019917	43718	6.17e-70
ENSMUSG00000074794	Arrdc3	7e-70
ENSMUSG00000036427	Gpi1	7.1e-70
ENSMUSG00000008305	Tle1	7.2e-70
ENSMUSG00000057604	Lmcd1	7.78e-70
ENSMUSG00000024811	Tnks2	8.5e-70
ENSMUSG00000005481	Ddx39	9.16e-70
ENSMUSG00000030447	Cyfip1	9.32e-70
ENSMUSG00000035212	Leprot	1.89e-69
ENSMUSG00000044792	Isca1	2.09e-69
ENSMUSG00000000184	Ccnd2	2.29e-69
ENSMUSG00000001918	Slc1a5	2.79e-69
ENSMUSG00000004996	Mri1	2.87e-69
ENSMUSG00000000861	Bcl11a	3.11e-69
ENSMUSG00000041633	Kctd12b	3.95e-69
ENSMUSG00000067924	Cxx1b	4.05e-69
ENSMUSG00000041571	Sepw1	4.26e-69
ENSMUSG00000007815	Rhoa	5.39e-69
ENSMUSG00000060126	Tpt1	5.56e-69
ENSMUSG00000040998	Npnt	6.14e-69
ENSMUSG00000015749	Anp32e	7.25e-69
ENSMUSG00000004099	Dnmt1	1e-68
ENSMUSG00000041570	Camsap2	1.09e-68
ENSMUSG00000006333	Rps9	1.4e-68
ENSMUSG00000022565	Plec	1.75e-68
ENSMUSG00000009681	Bcr	3.01e-68
ENSMUSG00000039701	Usp53	3.41e-68
ENSMUSG00000019054	Fis1	3.65e-68
ENSMUSG00000046768	Rhoj	4.1e-68
ENSMUSG00000028693	Nasp	6.99e-68
ENSMUSG00000061731	Ext1	7.49e-68
ENSMUSG00000011179	Odc1	8.37e-68
ENSMUSG00000025869	Nop16	1.03e-67
ENSMUSG00000050447	Lypd6	1.08e-67
ENSMUSG00000025776	Crispld1	1.44e-67
ENSMUSG00000034266	Batf	1.6e-67
ENSMUSG00000020160	Meis1	1.63e-67
ENSMUSG00000022634	Yaf2	2.26e-67
ENSMUSG00000021868	Ppif	2.46e-67
ENSMUSG00000032397	Tipin	3.59e-67
ENSMUSG00000022995	Enah	3.86e-67
ENSMUSG00000037992	Rara	4.01e-67
ENSMUSG00000068101	Cenpm	4.13e-67
ENSMUSG00000027087	Itgav	6.35e-67
ENSMUSG00000056429	Tgoln1	7.96e-67
ENSMUSG00000024451	Arap3	1.09e-66
ENSMUSG00000021279	Cdc42bpb	1.37e-66
ENSMUSG00000024844	Banf1	1.66e-66
ENSMUSG00000024785	Rcl1	4.84e-66
ENSMUSG00000027160	Ccdc34	5.51e-66
ENSMUSG00000027423	Snx5	5.68e-66
ENSMUSG00000009585	Apobec3	6.07e-66
ENSMUSG00000044167	Foxo1	6.55e-66
ENSMUSG00000003316	Glg1	6.79e-66
ENSMUSG00000060938	Rpl26	9.54e-66
ENSMUSG00000034192	Lsm3	1e-65
ENSMUSG00000040767	Snrnp25	1.03e-65
ENSMUSG00000021384	Susd3	1.32e-65
ENSMUSG00000078453	Abracl	1.8e-65
ENSMUSG00000028419	Chmp5	1.87e-65
ENSMUSG00000002732	Fkbp7	2.03e-65
ENSMUSG00000040006	Ginm1	2.57e-65
ENSMUSG00000028618	Tmem59	2.84e-65
ENSMUSG00000024242	Map4k3	3.54e-65
ENSMUSG00000056394	Lig1	3.77e-65
ENSMUSG00000062866	Phactr2	4.01e-65
ENSMUSG00000020092	Pald1	5.18e-65
ENSMUSG00000070462	Mesdc1	5.43e-65
ENSMUSG00000035697	Hmha1	6.49e-65
ENSMUSG00000023571	Fam132a	7.84e-65
ENSMUSG00000034574	Daam1	9.4e-65
ENSMUSG00000020227	Irak3	9.76e-65
ENSMUSG00000004771	Rab11a	1e-64
ENSMUSG00000045165	AI467606	1.61e-64
ENSMUSG00000040711	Sh3pxd2b	1.67e-64
ENSMUSG00000022884	Eif4a2	1.91e-64
ENSMUSG00000030157	Clec2d	1.93e-64
ENSMUSG00000029385	Ccng2	2.03e-64
ENSMUSG00000021140	Pcnx	2.03e-64
ENSMUSG00000026600	Soat1	2.48e-64
ENSMUSG00000031097	Tnni2	3.06e-64
ENSMUSG00000069769	Msi2	3.38e-64
ENSMUSG00000001053	N4bp3	4.2e-64
ENSMUSG00000028798	Eif3i	5.34e-64
ENSMUSG00000029185	Fam114a1	1.06e-63
ENSMUSG00000053617	Sh3pxd2a	1.15e-63
ENSMUSG00000032491	Nradd	1.16e-63
ENSMUSG00000040061	Plcb2	2.46e-63
ENSMUSG00000035112	Wnk4	3.64e-63
ENSMUSG00000022440	C1qtnf6	8.11e-63
ENSMUSG00000015243	Abca1	8.78e-63
ENSMUSG00000022962	Gart	9.75e-63
ENSMUSG00000028532	Cachd1	1.32e-62
ENSMUSG00000005583	Mef2c	1.39e-62
ENSMUSG00000064210	Ano6	1.6e-62
ENSMUSG00000038146	Notch3	1.6e-62
ENSMUSG00000021811	Dnajc9	1.71e-62
ENSMUSG00000033487	Fndc3a	2.53e-62
ENSMUSG00000055639	Dach1	2.7e-62
ENSMUSG00000086503	Xist	4.67e-62
ENSMUSG00000079184	Mphosph8	4.93e-62
ENSMUSG00000046743	Fat4	6.63e-62
ENSMUSG00000042225	Ammecr1	9.27e-62
ENSMUSG00000020260	Pofut2	1.12e-61
ENSMUSG00000007476	Lrrc8a	1.81e-61
ENSMUSG00000028581	Laptm5	2.01e-61
ENSMUSG00000026121	Sema4c	3.9e-61
ENSMUSG00000054720	Lrrc8c	5.44e-61
ENSMUSG00000004268	Emg1	5.45e-61
ENSMUSG00000029591	Ung	8.65e-61
ENSMUSG00000034685	Fam171a2	8.81e-61
ENSMUSG00000026377	Nifk	1.25e-60
ENSMUSG00000027430	Dtd1	2.78e-60
ENSMUSG00000001211	Agpat3	3.01e-60
ENSMUSG00000026603	Smyd2	3.41e-60
ENSMUSG00000037474	Dtl	3.59e-60
ENSMUSG00000022221	Ripk3	3.6e-60
ENSMUSG00000028873	Cdca8	3.77e-60
ENSMUSG00000033751	Gadd45gip1	3.88e-60
ENSMUSG00000022186	Oxct1	3.93e-60
ENSMUSG00000024043	Arhgap28	6.08e-60
ENSMUSG00000031659	Adcy7	6.33e-60
ENSMUSG00000022048	Dpysl2	8.22e-60
ENSMUSG00000041261	Car8	8.85e-60
ENSMUSG00000032125	Robo4	9.24e-60
ENSMUSG00000005413	Hmox1	9.38e-60
ENSMUSG00000021457	Syk	9.56e-60
ENSMUSG00000031891	Hsd11b2	1.02e-59
ENSMUSG00000028495	Rps6	1.85e-59
ENSMUSG00000079111	Kdelr2	2.01e-59
ENSMUSG00000074129	Rpl13a	2.05e-59
ENSMUSG00000042439	Zfp532	2.88e-59
ENSMUSG00000051285	Pcmtd1	2.9e-59
ENSMUSG00000025790	Slco3a1	3e-59
ENSMUSG00000019907	Ppp1r12a	3.13e-59
ENSMUSG00000025436	Xrcc6bp1	3.2e-59
ENSMUSG00000015467	Egfl8	4.54e-59
ENSMUSG00000024639	Gnaq	4.63e-59
ENSMUSG00000047867	Gimap6	4.91e-59
ENSMUSG00000034101	Ctnnd1	6.08e-59
ENSMUSG00000032215	Rsl24d1	6.98e-59
ENSMUSG00000062203	Gspt1	7.3e-59
ENSMUSG00000030541	Idh2	8.4e-59
ENSMUSG00000032221	Mns1	9.06e-59
ENSMUSG00000053560	Ier2	1.02e-58
ENSMUSG00000047714	Ppp1r2	1.25e-58
ENSMUSG00000034243	Golgb1	1.73e-58
ENSMUSG00000016344	Ppdpf	1.98e-58
ENSMUSG00000064357	mt-Atp6	2.26e-58
ENSMUSG00000031388	Naa10	2.55e-58
ENSMUSG00000032531	Amotl2	3.13e-58
ENSMUSG00000000568	Hnrnpd	3.23e-58
ENSMUSG00000066406	Akap13	3.37e-58
ENSMUSG00000029610	Aimp2	5.76e-58
ENSMUSG00000028161	Ppp3ca	5.84e-58
ENSMUSG00000018819	Lsp1	6.84e-58
ENSMUSG00000035778	Ggta1	9.56e-58
ENSMUSG00000026646	Suv39h2	9.57e-58
ENSMUSG00000030530	Furin	1.04e-57
ENSMUSG00000024381	Bin1	1.38e-57
ENSMUSG00000048076	Arf1	1.39e-57
ENSMUSG00000003363	Pld3	1.43e-57
ENSMUSG00000024661	Fth1	1.53e-57
ENSMUSG00000028412	Slc44a1	1.64e-57
ENSMUSG00000014867	Surf4	1.69e-57
ENSMUSG00000040447	Spns2	1.75e-57
ENSMUSG00000031939	Taf1d	2.15e-57
ENSMUSG00000049288	Lix1l	2.38e-57
ENSMUSG00000059791	Nrm	2.73e-57
ENSMUSG00000033715	Akr1c14	3.13e-57
ENSMUSG00000017466	Timp2	4.05e-57
ENSMUSG00000034485	Uaca	4.07e-57
ENSMUSG00000101174	Hoxd4	4.25e-57
ENSMUSG00000052926	Rnaseh2a	5.17e-57
ENSMUSG00000038633	Degs1	6.28e-57
ENSMUSG00000006715	Gmnn	6.89e-57
ENSMUSG00000054435	Gimap4	7.94e-57
ENSMUSG00000017561	Crlf3	8.31e-57
ENSMUSG00000027495	Fam210b	8.69e-57
ENSMUSG00000022139	Mbnl2	9.46e-57
ENSMUSG00000032340	Neo1	9.53e-57
ENSMUSG00000022136	Dnajc3	1.21e-56
ENSMUSG00000061477	Rps7	1.7e-56
ENSMUSG00000024910	Ctsw	1.86e-56
ENSMUSG00000036745	Ttll7	2.09e-56
ENSMUSG00000027018	Hat1	2.75e-56
ENSMUSG00000004460	Dnajb11	2.92e-56
ENSMUSG00000030844	Rgs10	3.68e-56
ENSMUSG00000061689	Dlgap4	3.78e-56
ENSMUSG00000063320	1190007I07Rik	4.08e-56
ENSMUSG00000034875	Nudt19	4.29e-56
ENSMUSG00000042606	Hirip3	4.29e-56
ENSMUSG00000025278	Flnb	4.38e-56
ENSMUSG00000061474	Mrps36	5.27e-56
ENSMUSG00000026553	Copa	6.7e-56
ENSMUSG00000060802	B2m	8.33e-56
ENSMUSG00000032014	Oaf	8.58e-56
ENSMUSG00000026277	Stk25	9.05e-56
ENSMUSG00000028347	Tmeff1	9.8e-56
ENSMUSG00000064363	mt-Nd4	1.19e-55
ENSMUSG00000048163	Selplg	1.27e-55
ENSMUSG00000009687	Fxyd5	1.4e-55
ENSMUSG00000024457	Trim26	1.64e-55
ENSMUSG00000022814	Umps	1.86e-55
ENSMUSG00000033910	Gucy1a3	1.97e-55
ENSMUSG00000067194	Eif1ax	1.99e-55
ENSMUSG00000028796	Phc2	2.05e-55
ENSMUSG00000031848	Lsm4	3.27e-55
ENSMUSG00000021959	Lats2	3.6e-55
ENSMUSG00000031304	Il2rg	3.67e-55
ENSMUSG00000018001	Cyth3	4.22e-55
ENSMUSG00000095567	Noc2l	5.44e-55
ENSMUSG00000074743	Thbd	9.54e-55
ENSMUSG00000029390	Tmed2	9.82e-55
ENSMUSG00000042099	Kank3	1.28e-54
ENSMUSG00000008859	Rala	1.3e-54
ENSMUSG00000002984	Tomm40	1.58e-54
ENSMUSG00000032679	Cd59a	1.67e-54
ENSMUSG00000024498	Tcerg1	1.87e-54
ENSMUSG00000020471	Pold2	2.44e-54
ENSMUSG00000033792	Atp7a	2.48e-54
ENSMUSG00000018672	Copz2	2.54e-54
ENSMUSG00000030751	Psma1	2.64e-54
ENSMUSG00000022257	Laptm4b	3.64e-54
ENSMUSG00000037306	Man1c1	3.77e-54
ENSMUSG00000079677	Fdx1l	4.34e-54
ENSMUSG00000031715	Smarca5	4.48e-54
ENSMUSG00000062329	Cytl1	4.96e-54
ENSMUSG00000001870	Ltbp1	5.03e-54
ENSMUSG00000025724	Sec11a	5.97e-54
ENSMUSG00000035325	Sec31a	6.43e-54
ENSMUSG00000046186	Cd109	6.69e-54
ENSMUSG00000036992	Nxt1	7.05e-54
ENSMUSG00000015937	H2afy	7.08e-54
ENSMUSG00000025393	Atp5b	8.33e-54
ENSMUSG00000026457	Adipor1	8.82e-54
ENSMUSG00000024299	Adamts10	9.19e-54
ENSMUSG00000027804	Ppid	1.07e-53
ENSMUSG00000013622	Atraid	1.18e-53
ENSMUSG00000040247	Tbc1d10c	1.23e-53
ENSMUSG00000020380	Rad50	1.24e-53
ENSMUSG00000066705	Fxyd6	1.29e-53
ENSMUSG00000024085	Man2a1	1.38e-53
ENSMUSG00000052957	Gas1	1.72e-53
ENSMUSG00000032239	Rp9	1.72e-53
ENSMUSG00000039456	Morc3	2.14e-53
ENSMUSG00000025591	Tma16	2.63e-53
ENSMUSG00000061288	Taok3	3.03e-53
ENSMUSG00000037278	Tmem97	3.24e-53
ENSMUSG00000038623	Tm6sf1	3.63e-53
ENSMUSG00000013629	Cad	4.07e-53
ENSMUSG00000025630	Hprt	4.18e-53
ENSMUSG00000053801	Grwd1	4.3e-53
ENSMUSG00000063077	Kif1b	4.56e-53
ENSMUSG00000024570	Rbfa	5.06e-53
ENSMUSG00000038393	Txnip	7.68e-53
ENSMUSG00000027408	Cpxm1	7.74e-53
ENSMUSG00000022533	Atp13a3	8.19e-53
ENSMUSG00000000561	Wdr77	1.07e-52
ENSMUSG00000030126	Tmcc1	1.11e-52
ENSMUSG00000031432	Prps1	1.26e-52
ENSMUSG00000039706	Ldb2	1.27e-52
ENSMUSG00000026797	Stxbp1	1.48e-52
ENSMUSG00000021774	Ube2e1	1.9e-52
ENSMUSG00000027006	Dnajc10	2.17e-52
ENSMUSG00000015837	Sqstm1	2.54e-52
ENSMUSG00000051159	Cited1	2.62e-52
ENSMUSG00000059363	Fxn	2.66e-52
ENSMUSG00000024413	Npc1	2.79e-52
ENSMUSG00000033170	Card10	3.47e-52
ENSMUSG00000054693	Adam10	4.48e-52
ENSMUSG00000063439	B9d2	4.69e-52
ENSMUSG00000020642	Rnf144a	5.63e-52
ENSMUSG00000057230	Aak1	6.32e-52
ENSMUSG00000053559	Smagp	6.38e-52
ENSMUSG00000028466	Creb3	6.92e-52
ENSMUSG00000029036	Atad3a	7.4e-52
ENSMUSG00000014932	Yes1	7.44e-52
ENSMUSG00000034349	Smc4	1.26e-51
ENSMUSG00000025016	Tm9sf3	1.35e-51
ENSMUSG00000032892	Rangrf	1.71e-51
ENSMUSG00000031480	Thsd1	2.07e-51
ENSMUSG00000020773	Trim47	2.3e-51
ENSMUSG00000031112	Stk26	2.54e-51
ENSMUSG00000026496	Parp1	2.86e-51
ENSMUSG00000020738	Sumo2	2.98e-51
ENSMUSG00000071074	Yipf3	3.97e-51
ENSMUSG00000022571	Pycrl	4.49e-51
ENSMUSG00000061838	Suclg2	4.86e-51
ENSMUSG00000010110	Stx5a	6.54e-51
ENSMUSG00000037235	Mxd4	7.25e-51
ENSMUSG00000020821	Kif1c	8.69e-51
ENSMUSG00000034792	Gna15	8.99e-51
ENSMUSG00000049047	Armcx3	1.13e-50
ENSMUSG00000019943	Atp2b1	1.2e-50
ENSMUSG00000032902	Slc16a1	1.39e-50
ENSMUSG00000027997	Casp6	1.5e-50
ENSMUSG00000008496	Pou2f2	1.68e-50
ENSMUSG00000030512	Snrpa1	2.36e-50
ENSMUSG00000034205	Loxl2	2.71e-50
ENSMUSG00000072620	Slfn2	2.77e-50
ENSMUSG00000062825	Actg1	2.91e-50
ENSMUSG00000040888	Gfer	4.8e-50
ENSMUSG00000018363	Smurf2	6.28e-50
ENSMUSG00000060639	Hist1h4i	6.81e-50
ENSMUSG00000078521	Aunip	7.56e-50
ENSMUSG00000058013	43719	8.04e-50
ENSMUSG00000015755	Tab2	9.3e-50
ENSMUSG00000024966	Stip1	9.81e-50
ENSMUSG00000035351	Nup37	1.05e-49
ENSMUSG00000073639	Rab18	1.25e-49
ENSMUSG00000005718	Tfap4	1.41e-49
ENSMUSG00000022197	Pdzd2	1.43e-49
ENSMUSG00000093904	Tomm20	1.46e-49
ENSMUSG00000022178	Ajuba	1.51e-49
ENSMUSG00000061666	Gdpd1	1.64e-49
ENSMUSG00000040710	St8sia4	1.7e-49
ENSMUSG00000027108	Ola1	1.82e-49
ENSMUSG00000023191	P3h3	2.27e-49
ENSMUSG00000028456	Unc13b	2.45e-49
ENSMUSG00000035901	Dennd5a	3.13e-49
ENSMUSG00000024985	Tcf7l2	3.71e-49
ENSMUSG00000022234	Cct5	4.09e-49
ENSMUSG00000036402	Gng12	4.16e-49
ENSMUSG00000028861	Mrps15	4.43e-49
ENSMUSG00000031342	Gpm6b	5.29e-49
ENSMUSG00000019872	Smpdl3a	5.47e-49
ENSMUSG00000029657	Hsph1	5.81e-49
ENSMUSG00000004394	Tmed4	5.81e-49
ENSMUSG00000053580	Tanc2	6.2e-49
ENSMUSG00000020689	Itgb3	1.16e-48
ENSMUSG00000022913	Psmg1	1.35e-48
ENSMUSG00000061024	Rrs1	1.39e-48
ENSMUSG00000022377	Asap1	1.4e-48
ENSMUSG00000031133	Arhgef6	1.4e-48
ENSMUSG00000004891	Nes	1.48e-48
ENSMUSG00000039713	Plekhg5	1.76e-48
ENSMUSG00000029163	Emilin1	1.77e-48
ENSMUSG00000047557	Lxn	1.9e-48
ENSMUSG00000029730	Mcm7	2.12e-48
ENSMUSG00000002778	Kdelr1	2.21e-48
ENSMUSG00000036275	9530068E07Rik	2.21e-48
ENSMUSG00000037664	Cdkn1c	2.23e-48
ENSMUSG00000002825	Qtrt1	3.14e-48
ENSMUSG00000029642	Polr1d	3.36e-48
ENSMUSG00000068882	Ssb	3.73e-48
ENSMUSG00000026796	Fam129b	4.72e-48
ENSMUSG00000068523	Gng5	4.96e-48
ENSMUSG00000066629	Rpl36-ps3	5.13e-48
ENSMUSG00000024083	Pja2	5.33e-48
ENSMUSG00000020692	Nle1	6.94e-48
ENSMUSG00000029838	Ptn	7.18e-48
ENSMUSG00000027076	Timm10	8.75e-48
ENSMUSG00000020282	Rhbdf1	9.19e-48
ENSMUSG00000014402	Tsg101	9.71e-48
ENSMUSG00000003062	Stard3nl	1.29e-47
ENSMUSG00000032020	Ubash3b	1.57e-47
ENSMUSG00000040699	Limd2	1.84e-47
ENSMUSG00000030091	Nup210	1.87e-47
ENSMUSG00000021048	Mthfd1	2.11e-47
ENSMUSG00000015745	Plekho1	2.31e-47
ENSMUSG00000020086	H2afy2	2.37e-47
ENSMUSG00000026547	Tagln2	2.91e-47
ENSMUSG00000026594	Ralgps2	3.1e-47
ENSMUSG00000027474	Ccm2l	3.25e-47
ENSMUSG00000003161	Sri	3.54e-47
ENSMUSG00000038143	Stox2	4.64e-47
ENSMUSG00000042111	Ccdc115	4.67e-47
ENSMUSG00000033032	Afap1l1	5.45e-47
ENSMUSG00000044258	Ctla2a	6.31e-47
ENSMUSG00000033542	Arhgef5	6.87e-47
ENSMUSG00000037361	Sf3b6	6.89e-47
ENSMUSG00000026604	Ptpn14	8.56e-47
ENSMUSG00000027765	P2ry1	8.97e-47
ENSMUSG00000024269	Tpgs2	9.99e-47
ENSMUSG00000022801	Lrch3	1.15e-46
ENSMUSG00000024772	Ehd1	1.35e-46
ENSMUSG00000041231	Ublcp1	1.4e-46
ENSMUSG00000022216	Psme1	1.51e-46
ENSMUSG00000021843	Ktn1	1.83e-46
ENSMUSG00000010307	Tmem86a	1.87e-46
ENSMUSG00000020088	Sar1a	2.02e-46
ENSMUSG00000022403	St13	2.24e-46
ENSMUSG00000020900	Myh10	2.39e-46
ENSMUSG00000029571	Tmem106b	2.46e-46
ENSMUSG00000019461	Plscr3	2.55e-46
ENSMUSG00000025395	Prim1	2.81e-46
ENSMUSG00000014444	Piezo1	3.01e-46
ENSMUSG00000003814	Calr	3.28e-46
ENSMUSG00000031214	Ophn1	3.71e-46
ENSMUSG00000025439	Clns1a	4.22e-46
ENSMUSG00000023952	Gtpbp2	4.5e-46
ENSMUSG00000019689	1110001J03Rik	5.56e-46
ENSMUSG00000030189	Ybx3	5.72e-46
ENSMUSG00000020612	Prkar1a	6.08e-46
ENSMUSG00000009418	Nav1	8.23e-46
ENSMUSG00000078247	Airn	8.35e-46
ENSMUSG00000031490	Eif4ebp1	9.59e-46
ENSMUSG00000024965	Fermt3	1.01e-45
ENSMUSG00000021660	Btf3	1.03e-45
ENSMUSG00000048578	Mlec	1.22e-45
ENSMUSG00000090877	Hspa1b	1.22e-45
ENSMUSG00000022999	Lmbr1l	1.37e-45
ENSMUSG00000002059	Rab34	1.88e-45
ENSMUSG00000024948	Map4k2	1.9e-45
ENSMUSG00000025272	Tro	2.16e-45
ENSMUSG00000097327	E030030I06Rik	2.64e-45
ENSMUSG00000041058	Wwp1	2.8e-45
ENSMUSG00000030435	U2af2	2.83e-45
ENSMUSG00000098274	Rpl24	2.93e-45
ENSMUSG00000034681	Rnps1	3.8e-45
ENSMUSG00000022893	Adamts1	4.11e-45
ENSMUSG00000030688	Stard10	4.53e-45
ENSMUSG00000022698	Naa50	6.09e-45
ENSMUSG00000034993	Vat1	6.1e-45
ENSMUSG00000038780	Smurf1	7.41e-45
ENSMUSG00000030587	2200002D01Rik	9.74e-45
ENSMUSG00000089665	Fcor	1.41e-44
ENSMUSG00000030505	Prmt3	1.51e-44
ENSMUSG00000039356	Exosc2	1.55e-44
ENSMUSG00000028716	Pdzk1ip1	1.57e-44
ENSMUSG00000020448	Rnf185	1.76e-44
ENSMUSG00000028809	Srrm1	1.76e-44
ENSMUSG00000063888	Rpl7l1	1.87e-44
ENSMUSG00000071078	Nr2c2ap	2.25e-44
ENSMUSG00000020914	Top2a	2.3e-44
ENSMUSG00000026749	Nek6	2.51e-44
ENSMUSG00000031960	Aars	2.65e-44
ENSMUSG00000024943	Smc5	2.89e-44
ENSMUSG00000003848	Nob1	2.9e-44
ENSMUSG00000035726	Supt16	2.98e-44
ENSMUSG00000021486	Prelid1	3.21e-44
ENSMUSG00000055760	Gemin6	3.76e-44
ENSMUSG00000027011	Ube2e3	4.04e-44
ENSMUSG00000064354	mt-Co2	4.09e-44
ENSMUSG00000020766	Galk1	4.25e-44
ENSMUSG00000037552	Plekhg2	4.92e-44
ENSMUSG00000041859	Mcm3	5.75e-44
ENSMUSG00000064373	Sepp1	6.67e-44
ENSMUSG00000003644	Rps6ka1	6.9e-44
ENSMUSG00000024976	Shoc2	7.82e-44
ENSMUSG00000020439	Smtn	8.95e-44
ENSMUSG00000027074	Slc43a3	9.48e-44
ENSMUSG00000005410	Mcm5	1.06e-43
ENSMUSG00000017778	Cox7c	1.06e-43
ENSMUSG00000027510	Rbm38	1.11e-43
ENSMUSG00000029364	Wsb2	1.18e-43
ENSMUSG00000034024	Cct2	1.31e-43
ENSMUSG00000039410	Prdm16	1.4e-43
ENSMUSG00000029821	Dfna5	1.58e-43
ENSMUSG00000041891	Lman1	1.6e-43
ENSMUSG00000027522	Stx16	1.61e-43
ENSMUSG00000030660	Pik3c2a	1.87e-43
ENSMUSG00000025068	Gsto1	1.92e-43
ENSMUSG00000054428	Atpif1	1.92e-43
ENSMUSG00000024853	Sf3b2	2.14e-43
ENSMUSG00000059981	Taok2	2.17e-43
ENSMUSG00000024778	Fas	2.38e-43
ENSMUSG00000022033	Pbk	2.5e-43
ENSMUSG00000032324	Tspan3	2.64e-43
ENSMUSG00000028896	Rcc1	2.77e-43
ENSMUSG00000026669	Mcm10	2.92e-43
ENSMUSG00000028563	Tm2d1	3.68e-43
ENSMUSG00000032085	Tagln	4.34e-43
ENSMUSG00000059835	Rpl13-ps3	4.79e-43
ENSMUSG00000028639	Ybx1	4.88e-43
ENSMUSG00000039115	Itga9	6.09e-43
ENSMUSG00000031754	Nudt21	6.42e-43
ENSMUSG00000035443	Thyn1	6.95e-43
ENSMUSG00000024309	Pfdn6	8.96e-43
ENSMUSG00000068079	Tcf15	9.8e-43
ENSMUSG00000028609	Magoh	1.19e-42
ENSMUSG00000029616	Erp29	1.22e-42
ENSMUSG00000037003	Tns2	1.27e-42
ENSMUSG00000064105	Cnnm2	1.58e-42
ENSMUSG00000026585	Kifap3	1.59e-42
ENSMUSG00000031563	Wwc2	1.7e-42
ENSMUSG00000034164	Emid1	1.81e-42
ENSMUSG00000021067	Sav1	1.81e-42
ENSMUSG00000018189	Uchl5	1.95e-42
ENSMUSG00000038615	Nfe2l1	2.04e-42
ENSMUSG00000028455	Stoml2	2.11e-42
ENSMUSG00000024576	Csnk1a1	2.73e-42
ENSMUSG00000027012	Dync1i2	2.77e-42
ENSMUSG00000051727	Kctd14	3.08e-42
ENSMUSG00000049550	Clip1	3.19e-42
ENSMUSG00000037405	Icam1	3.23e-42
ENSMUSG00000079557	43526	3.36e-42
ENSMUSG00000028557	Rnf11	3.79e-42
ENSMUSG00000074088	Snrnp40	4.03e-42
ENSMUSG00000025780	Itih5	4.23e-42
ENSMUSG00000094777	Hist1h2ap	4.78e-42
ENSMUSG00000024829	Mrpl21	4.8e-42
ENSMUSG00000030662	Ipo5	4.97e-42
ENSMUSG00000063445	Nmral1	5.55e-42
ENSMUSG00000066150	Slc31a1	5.82e-42
ENSMUSG00000028057	Rit1	6.28e-42
ENSMUSG00000024959	Bad	7.14e-42
ENSMUSG00000028567	Txndc12	7.58e-42
ENSMUSG00000024736	Tmem132a	8.16e-42
ENSMUSG00000028173	Wls	9.07e-42
ENSMUSG00000026335	Pam	1e-41
ENSMUSG00000030557	Mef2a	1.03e-41
ENSMUSG00000034462	Pkd2	1.11e-41
ENSMUSG00000073002	Vamp5	1.14e-41
ENSMUSG00000020646	Mboat2	1.18e-41
ENSMUSG00000020232	Hmg20b	1.21e-41
ENSMUSG00000051579	Tceal8	1.25e-41
ENSMUSG00000020486	43712	1.26e-41
ENSMUSG00000017897	Eya2	1.32e-41
ENSMUSG00000024487	Yipf5	1.51e-41
ENSMUSG00000023104	Rfc2	1.61e-41
ENSMUSG00000054920	Klhl5	1.61e-41
ENSMUSG00000045273	Cenph	2.53e-41
ENSMUSG00000042515	Mum1l1	2.87e-41
ENSMUSG00000004980	Hnrnpa2b1	3.08e-41
ENSMUSG00000021969	Zdhhc20	3.29e-41
ENSMUSG00000062210	Tnfaip8	3.36e-41
ENSMUSG00000052752	Traf7	5.61e-41
ENSMUSG00000031422	Morf4l2	5.62e-41
ENSMUSG00000036768	Kif15	6.12e-41
ENSMUSG00000030536	Iqgap1	6.69e-41
ENSMUSG00000022360	Atad2	8.9e-41
ENSMUSG00000029310	Nudt9	1.15e-40
ENSMUSG00000016427	Ndufa1	1.24e-40
ENSMUSG00000053253	Ndfip2	1.29e-40
ENSMUSG00000037499	Nenf	1.29e-40
ENSMUSG00000002010	Idh3g	1.82e-40
ENSMUSG00000021418	Rpp40	2.07e-40
ENSMUSG00000046434	Hnrnpa1	3.63e-40
ENSMUSG00000028261	Ndufaf4	3.98e-40
ENSMUSG00000030717	Nupr1	4.06e-40
ENSMUSG00000053604	Rpia	4.12e-40
ENSMUSG00000022106	Rcbtb2	4.46e-40
ENSMUSG00000037820	Tgm2	5.65e-40
ENSMUSG00000021665	Hexb	5.75e-40
ENSMUSG00000023505	Cdca3	6.94e-40
ENSMUSG00000020022	Ndufa12	9.61e-40
ENSMUSG00000037049	Smpd1	9.81e-40
ENSMUSG00000019256	Ahr	9.82e-40
ENSMUSG00000022255	Mtdh	9.97e-40
ENSMUSG00000031209	Heph	1.06e-39
ENSMUSG00000009569	Mkl2	1.09e-39
ENSMUSG00000041845	Rhod	1.24e-39
ENSMUSG00000027602	Map1lc3a	1.37e-39
ENSMUSG00000024248	Cox7a2l	1.44e-39
ENSMUSG00000074227	Spint2	1.52e-39
ENSMUSG00000049124	Gm8186	1.95e-39
ENSMUSG00000032040	Dcps	2.2e-39
ENSMUSG00000027309	4930402H24Rik	2.28e-39
ENSMUSG00000064370	mt-Cytb	2.33e-39
ENSMUSG00000107061	Gm19590	2.36e-39
ENSMUSG00000025747	Tyms	2.36e-39
ENSMUSG00000019179	Mdh2	2.38e-39
ENSMUSG00000030323	Ift122	3.01e-39
ENSMUSG00000029050	Ski	3.21e-39
ENSMUSG00000021760	Gpx8	3.31e-39
ENSMUSG00000020873	Slc35b1	3.47e-39
ENSMUSG00000038279	Nop2	3.97e-39
ENSMUSG00000022471	Xrcc6	4.46e-39
ENSMUSG00000060098	Prmt7	5.3e-39
ENSMUSG00000029507	Pus1	5.64e-39
ENSMUSG00000080316	Spaca6	5.73e-39
ENSMUSG00000035232	Pdk3	6.04e-39
ENSMUSG00000042489	Clspn	6.57e-39
ENSMUSG00000032353	Tmed3	6.84e-39
ENSMUSG00000025817	Nudt5	7.9e-39
ENSMUSG00000021917	Spcs1	9.57e-39
ENSMUSG00000047187	Rab2a	9.66e-39
ENSMUSG00000031245	Hmgn5	9.7e-39
ENSMUSG00000028465	Tln1	1.11e-38
ENSMUSG00000015806	Qdpr	1.21e-38
ENSMUSG00000036390	Gadd45a	1.28e-38
ENSMUSG00000027067	Ssrp1	1.5e-38
ENSMUSG00000040532	Abhd11	1.68e-38
ENSMUSG00000027636	Sla2	1.72e-38
ENSMUSG00000016252	Atp5e	1.87e-38
ENSMUSG00000028044	Cks1b	2.71e-38
ENSMUSG00000026209	Dnpep	2.74e-38
ENSMUSG00000034160	Ogt	2.88e-38
ENSMUSG00000029174	Tbc1d1	2.9e-38
ENSMUSG00000025212	Sfxn3	2.96e-38
ENSMUSG00000001707	Eef1e1	3.22e-38
ENSMUSG00000032841	Prr5l	3.46e-38
ENSMUSG00000021224	Numb	3.62e-38
ENSMUSG00000015053	Gata2	3.7e-38
ENSMUSG00000014907	Naf1	3.74e-38
ENSMUSG00000041995	Zbed3	4.73e-38
ENSMUSG00000025287	Acot9	5.21e-38
ENSMUSG00000020358	Hnrnpab	6.19e-38
ENSMUSG00000021947	Cryl1	6.31e-38
ENSMUSG00000005610	Eif4g2	6.9e-38
ENSMUSG00000005873	Reep5	6.94e-38
ENSMUSG00000029392	Rilpl1	7.93e-38
ENSMUSG00000062683	Atp5g2	8.29e-38
ENSMUSG00000034424	Gcsh	8.7e-38
ENSMUSG00000001847	Rac1	8.72e-38
ENSMUSG00000029449	Rhof	1.43e-37
ENSMUSG00000030086	Chchd6	1.46e-37
ENSMUSG00000029030	Tprgl	1.56e-37
ENSMUSG00000045763	Basp1	1.72e-37
ENSMUSG00000021018	Polr2h	1.88e-37
ENSMUSG00000097415	AU020206	2.17e-37
ENSMUSG00000090553	Snrpe	2.29e-37
ENSMUSG00000031149	Praf2	2.3e-37
ENSMUSG00000026103	Gls	2.37e-37
ENSMUSG00000007837	Prrg2	2.5e-37
ENSMUSG00000029833	Trim24	2.56e-37
ENSMUSG00000050394	Armcx6	2.6e-37
ENSMUSG00000061758	Akr1b10	2.6e-37
ENSMUSG00000091086	Rpl6l	3.01e-37
ENSMUSG00000057531	Dtnbp1	3.07e-37
ENSMUSG00000029162	Khk	3.59e-37
ENSMUSG00000035437	Rabgap1	3.71e-37
ENSMUSG00000034557	Zfyve9	4.34e-37
ENSMUSG00000034109	Golim4	5.03e-37
ENSMUSG00000024608	Rps14	5.05e-37
ENSMUSG00000028884	Rpa2	5.85e-37
ENSMUSG00000027613	Eif6	6.05e-37
ENSMUSG00000074793	Hspa12b	6.34e-37
ENSMUSG00000028795	Ccdc28b	6.48e-37
ENSMUSG00000032009	Sesn3	6.63e-37
ENSMUSG00000036026	Tmem63b	7.01e-37
ENSMUSG00000026922	Agpat2	7.77e-37
ENSMUSG00000038005	2700029M09Rik	8e-37
ENSMUSG00000021607	Mrpl36	8.19e-37
ENSMUSG00000019998	Stx7	8.63e-37
ENSMUSG00000016386	Mpped2	9.28e-37
ENSMUSG00000074748	Atxn7l3b	9.42e-37
ENSMUSG00000036023	Parp2	9.96e-37
ENSMUSG00000043913	Ccdc60	1.12e-36
ENSMUSG00000042694	Obfc1	1.24e-36
ENSMUSG00000021967	Mrpl57	1.26e-36
ENSMUSG00000030042	Pole4	1.29e-36
ENSMUSG00000034708	Grn	1.29e-36
ENSMUSG00000052738	Suclg1	1.32e-36
ENSMUSG00000017831	Rab5a	1.6e-36
ENSMUSG00000012405	Rpl15	1.65e-36
ENSMUSG00000028221	Tmem55a	1.68e-36
ENSMUSG00000042121	Ssh1	2.06e-36
ENSMUSG00000028496	Mllt3	2.12e-36
ENSMUSG00000025034	Trim8	2.52e-36
ENSMUSG00000022263	Trio	2.81e-36
ENSMUSG00000017386	Traf4	2.96e-36
ENSMUSG00000071172	Srsf3	4.18e-36
ENSMUSG00000031328	Flna	4.65e-36
ENSMUSG00000022246	Rai14	5.36e-36
ENSMUSG00000039886	Tmem120a	8.36e-36
ENSMUSG00000029703	Lrwd1	9.13e-36
ENSMUSG00000051391	Ywhag	1.06e-35
ENSMUSG00000000194	Gpr107	1.13e-35
ENSMUSG00000054893	Zfp667	1.16e-35
ENSMUSG00000050910	Cdr2l	1.44e-35
ENSMUSG00000064141	Zfp69	1.44e-35
ENSMUSG00000024974	Smc3	1.46e-35
ENSMUSG00000024654	Asrgl1	1.56e-35
ENSMUSG00000075266	Cenpw	1.59e-35
ENSMUSG00000014177	Tvp23b	1.9e-35
ENSMUSG00000034168	Irf2bpl	1.91e-35
ENSMUSG00000026526	Fh1	2.06e-35
ENSMUSG00000025402	Nab2	2.09e-35
ENSMUSG00000060147	Serpinb6a	2.24e-35
ENSMUSG00000034161	Scx	2.34e-35
ENSMUSG00000019843	Fyn	2.39e-35
ENSMUSG00000018697	Aatf	2.64e-35
ENSMUSG00000023092	Fhl1	2.72e-35
ENSMUSG00000034201	Gas2l1	3.18e-35
ENSMUSG00000027519	Rab22a	3.25e-35
ENSMUSG00000017999	Ddx27	3.66e-35
ENSMUSG00000016256	Ctsz	3.76e-35
ENSMUSG00000029247	Paics	3.87e-35
ENSMUSG00000041360	Pum3	3.87e-35
ENSMUSG00000030555	Ttc23	4.27e-35
ENSMUSG00000041685	Fcho2	4.4e-35
ENSMUSG00000026153	Fam135a	4.93e-35
ENSMUSG00000034037	Fgd5	4.94e-35
ENSMUSG00000041506	Rrp9	4.95e-35
ENSMUSG00000035776	Cd99l2	5.13e-35
ENSMUSG00000059713	Rcan3	5.44e-35
ENSMUSG00000032042	Srpr	6.09e-35
ENSMUSG00000006699	Cdc42	6.49e-35
ENSMUSG00000053553	3110082I17Rik	6.54e-35
ENSMUSG00000036693	Nop14	7.06e-35
ENSMUSG00000030629	Zfand6	7.17e-35
ENSMUSG00000048644	Ctxn1	8.8e-35
ENSMUSG00000030315	Vgll4	9.03e-35
ENSMUSG00000030869	Ndufab1	9.58e-35
ENSMUSG00000022982	Sod1	1e-34
ENSMUSG00000051934	Spats2	1.16e-34
ENSMUSG00000032554	Trf	1.29e-34
ENSMUSG00000039952	Dag1	1.46e-34
ENSMUSG00000037070	Rbmxl1	1.48e-34
ENSMUSG00000035152	Ap2b1	1.57e-34
ENSMUSG00000056050	Mia3	1.68e-34
ENSMUSG00000020149	Rab1a	2.07e-34
ENSMUSG00000038510	Rpf2	2.1e-34
ENSMUSG00000024072	Yipf4	2.23e-34
ENSMUSG00000051396	Hspa14	2.36e-34
ENSMUSG00000028322	Exosc3	2.69e-34
ENSMUSG00000025781	Atp5c1	2.69e-34
ENSMUSG00000006585	Cdt1	2.71e-34
ENSMUSG00000031672	Got2	3.22e-34
ENSMUSG00000036299	BC031181	3.31e-34
ENSMUSG00000022881	Rfc4	3.48e-34
ENSMUSG00000047649	Cd3eap	3.87e-34
ENSMUSG00000034786	Gpsm3	3.97e-34
ENSMUSG00000035469	Rcbtb1	4.62e-34
ENSMUSG00000018736	Ndel1	5.17e-34
ENSMUSG00000004127	Trmt10a	5.26e-34
ENSMUSG00000032294	Pkm	5.4e-34
ENSMUSG00000021504	B4galt7	5.63e-34
ENSMUSG00000025232	Hexa	6.37e-34
ENSMUSG00000031176	Dynlt3	6.51e-34
ENSMUSG00000058355	Abce1	8.19e-34
ENSMUSG00000002835	Chaf1a	8.48e-34
ENSMUSG00000006373	Pgrmc1	9.1e-34
ENSMUSG00000038608	Dock10	9.31e-34
ENSMUSG00000024659	Anxa1	9.53e-34
ENSMUSG00000018042	Cyb5r3	1.28e-33
ENSMUSG00000028906	Epb41	1.37e-33
ENSMUSG00000062382	Gm10116	1.45e-33
ENSMUSG00000042155	Klhl23	1.49e-33
ENSMUSG00000026469	Xpr1	1.51e-33
ENSMUSG00000030704	Rab6a	1.57e-33
ENSMUSG00000039985	Fam60a	1.65e-33
ENSMUSG00000022433	Csnk1e	1.81e-33
ENSMUSG00000024181	Mrpl28	1.82e-33
ENSMUSG00000051695	Pcbp1	2e-33
ENSMUSG00000020153	Ndufs7	2.1e-33
ENSMUSG00000021102	Glrx5	2.12e-33
ENSMUSG00000021756	Il6st	2.33e-33
ENSMUSG00000005054	Cstb	2.37e-33
ENSMUSG00000034480	Diaph2	2.52e-33
ENSMUSG00000030718	Ppme1	2.59e-33
ENSMUSG00000027879	Sec22b	2.94e-33
ENSMUSG00000011257	Pabpc4	3.13e-33
ENSMUSG00000032366	Tpm1	3.19e-33
ENSMUSG00000032369	Plscr1	3.25e-33
ENSMUSG00000044709	Gemin7	3.29e-33
ENSMUSG00000020918	Kat2a	3.4e-33
ENSMUSG00000035834	Polr3g	4.08e-33
ENSMUSG00000032067	Pts	4.93e-33
ENSMUSG00000039748	Exo1	5.09e-33
ENSMUSG00000031917	Nip7	5.44e-33
ENSMUSG00000018379	Srsf1	6.68e-33
ENSMUSG00000073481	43526	6.84e-33
ENSMUSG00000026049	Tex30	7.48e-33
ENSMUSG00000060743	H3f3a	7.52e-33
ENSMUSG00000026207	Speg	7.66e-33
ENSMUSG00000074656	Eif2s2	8.67e-33
ENSMUSG00000027620	Rbm39	9.66e-33
ENSMUSG00000030750	Nsmce1	9.91e-33
ENSMUSG00000015291	Gdi1	1.08e-32
ENSMUSG00000036553	Sh3tc1	1.09e-32
ENSMUSG00000035967	Ddx26b	1.25e-32
ENSMUSG00000016087	Fli1	1.28e-32
ENSMUSG00000033446	Lpar6	1.29e-32
ENSMUSG00000056737	Capg	1.3e-32
ENSMUSG00000028633	Ctps	1.4e-32
ENSMUSG00000012422	Tmem167	1.53e-32
ENSMUSG00000042613	Pbxip1	1.56e-32
ENSMUSG00000019818	Cd164	1.58e-32
ENSMUSG00000028464	Tpm2	1.6e-32
ENSMUSG00000021108	Prkch	1.68e-32
ENSMUSG00000031229	Atrx	1.79e-32
ENSMUSG00000032570	Atp2c1	1.98e-32
ENSMUSG00000031950	Gabarapl2	2.08e-32
ENSMUSG00000024601	Isoc1	2.12e-32
ENSMUSG00000030647	Ndufc2	2.35e-32
ENSMUSG00000031015	Swap70	2.44e-32
ENSMUSG00000003581	Rnf215	2.54e-32
ENSMUSG00000006763	Saal1	2.92e-32
ENSMUSG00000026127	Imp4	3.25e-32
ENSMUSG00000051339	2900026A02Rik	3.27e-32
ENSMUSG00000031486	Adgra2	3.35e-32
ENSMUSG00000000088	Cox5a	3.48e-32
ENSMUSG00000029148	Nrbp1	4.64e-32
ENSMUSG00000030521	Mphosph10	5.25e-32
ENSMUSG00000030172	Erc1	5.47e-32
ENSMUSG00000006728	Cdk4	6.35e-32
ENSMUSG00000060288	Ppih	6.75e-32
ENSMUSG00000019302	Atp6v0a1	6.92e-32
ENSMUSG00000024571	Gm16286	8.24e-32
ENSMUSG00000020986	Sec23a	8.37e-32
ENSMUSG00000018427	Ypel2	8.83e-32
ENSMUSG00000034761	Map4k5	9.21e-32
ENSMUSG00000056602	Fry	9.41e-32
ENSMUSG00000049932	H2afx	1.17e-31
ENSMUSG00000021392	Nol8	1.2e-31
ENSMUSG00000021115	Vrk1	1.25e-31
ENSMUSG00000059552	Trp53	1.28e-31
ENSMUSG00000024735	Prpf19	1.37e-31
ENSMUSG00000029918	Mrps33	1.41e-31
ENSMUSG00000007739	Cct4	1.46e-31
ENSMUSG00000027245	Hypk	1.56e-31
ENSMUSG00000075706	Gpx4	1.61e-31
ENSMUSG00000057751	Megf6	1.73e-31
ENSMUSG00000021569	Trip13	1.78e-31
ENSMUSG00000047126	Cltc	1.78e-31
ENSMUSG00000068184	Ndufaf2	1.82e-31
ENSMUSG00000030045	Mrpl19	2.07e-31
ENSMUSG00000042599	Kdm7a	2.54e-31
ENSMUSG00000041688	Amot	2.59e-31
ENSMUSG00000061482	Hist1h4d	2.75e-31
ENSMUSG00000051811	Cox6b2	2.92e-31
ENSMUSG00000026615	Eprs	2.93e-31
ENSMUSG00000030421	Uri1	3.35e-31
ENSMUSG00000056648	Hoxb8	3.35e-31
ENSMUSG00000031353	Rbbp7	3.39e-31
ENSMUSG00000024197	Plin3	3.56e-31
ENSMUSG00000019916	P4ha1	3.63e-31
ENSMUSG00000021458	2010111I01Rik	3.77e-31
ENSMUSG00000020899	Pfas	3.84e-31
ENSMUSG00000057541	Pus7	4e-31
ENSMUSG00000020044	Timp3	4.58e-31
ENSMUSG00000017677	Wsb1	4.94e-31
ENSMUSG00000049086	Bmyc	5.06e-31
ENSMUSG00000020794	Ube2g1	5.58e-31
ENSMUSG00000014551	Mrps25	5.78e-31
ENSMUSG00000061244	Exoc5	5.86e-31
ENSMUSG00000038612	Mcl1	6.2e-31
ENSMUSG00000021585	Cast	7.44e-31
ENSMUSG00000029802	Abcg2	7.76e-31
ENSMUSG00000044367	Slc16a13	8.05e-31
ENSMUSG00000017716	Birc5	8.19e-31
ENSMUSG00000021036	Sptlc2	9.04e-31
ENSMUSG00000078652	Psme3	9.81e-31
ENSMUSG00000040123	Zmym5	1.1e-30
ENSMUSG00000006378	Gcat	1.1e-30
ENSMUSG00000001687	Ubl3	1.14e-30
ENSMUSG00000025144	Stra13	1.53e-30
ENSMUSG00000027763	Mbnl1	1.63e-30
ENSMUSG00000019659	Ccdc12	2.31e-30
ENSMUSG00000038227	Hoxa9	2.31e-30
ENSMUSG00000024130	Abca3	2.44e-30
ENSMUSG00000047260	Emc6	2.6e-30
ENSMUSG00000032557	Uba5	2.8e-30
ENSMUSG00000044252	Osbpl1a	3.04e-30
ENSMUSG00000021391	Cenpp	3.17e-30
ENSMUSG00000036875	Dna2	3.64e-30
ENSMUSG00000020003	Pex7	3.67e-30
ENSMUSG00000017861	Mybl2	3.86e-30
ENSMUSG00000039770	Ypel5	4.38e-30
ENSMUSG00000024286	Ccny	4.95e-30
ENSMUSG00000073139	BC023829	5.02e-30
ENSMUSG00000029249	Rest	5.06e-30
ENSMUSG00000034321	Exosc1	5.25e-30
ENSMUSG00000020287	Mpg	6.21e-30
ENSMUSG00000035621	Midn	6.68e-30
ENSMUSG00000021500	Ddx46	6.82e-30
ENSMUSG00000018707	Dync1h1	7.08e-30
ENSMUSG00000020964	Sel1l	7.23e-30
ENSMUSG00000029622	Arpc1b	7.72e-30
ENSMUSG00000075012	Fjx1	7.8e-30
ENSMUSG00000097180	2700038G22Rik	8.11e-30
ENSMUSG00000058351	Smim4	8.88e-30
ENSMUSG00000068039	Tcp1	1.03e-29
ENSMUSG00000039105	Atp6v1g1	1.06e-29
ENSMUSG00000031807	Pgls	1.17e-29
ENSMUSG00000042079	Hnrnpf	1.47e-29
ENSMUSG00000109511	Nup62	1.57e-29
ENSMUSG00000029068	Ccnl2	1.63e-29
ENSMUSG00000034006	Pqlc1	1.74e-29
ENSMUSG00000024732	Ccdc86	1.83e-29
ENSMUSG00000029513	Prkab1	2.09e-29
ENSMUSG00000050912	Tmem123	2.13e-29
ENSMUSG00000001833	43715	2.47e-29
ENSMUSG00000035914	Cd276	2.48e-29
ENSMUSG00000044477	Zfand3	3.09e-29
ENSMUSG00000025428	Atp5a1	3.31e-29
ENSMUSG00000030754	Copb1	3.43e-29
ENSMUSG00000071547	Nt5dc2	3.65e-29
ENSMUSG00000030451	Herc2	3.71e-29
ENSMUSG00000024165	Hn1l	3.71e-29
ENSMUSG00000061518	Cox5b	4.03e-29
ENSMUSG00000025134	Alyref	4.03e-29
ENSMUSG00000030738	Eif3c	4.09e-29
ENSMUSG00000032827	Ppp1r9a	4.33e-29
ENSMUSG00000032698	Lmo2	4.6e-29
ENSMUSG00000021327	Zkscan3	4.64e-29
ENSMUSG00000001403	Ube2c	4.82e-29
ENSMUSG00000020875	Hoxb9	4.89e-29
ENSMUSG00000020739	Nup85	4.98e-29
ENSMUSG00000055319	Sec23ip	5.1e-29
ENSMUSG00000038855	Itpkb	5.1e-29
ENSMUSG00000040675	Mthfd1l	5.18e-29
ENSMUSG00000020897	Aurkb	5.36e-29
ENSMUSG00000036620	Mgat4b	6.55e-29
ENSMUSG00000004929	Thop1	7.09e-29
ENSMUSG00000020954	Strn3	7.6e-29
ENSMUSG00000029752	Asns	7.9e-29
ENSMUSG00000041219	Arhgap11a	8.41e-29
ENSMUSG00000031146	Plp2	8.41e-29
ENSMUSG00000037965	Zc3h7a	8.43e-29
ENSMUSG00000024436	Mrps18b	8.61e-29
ENSMUSG00000034471	Caskin2	8.94e-29
ENSMUSG00000020483	Dynll2	1.03e-28
ENSMUSG00000024925	Rnaseh2c	1.08e-28
ENSMUSG00000024007	Ppil1	1.09e-28
ENSMUSG00000084957	Bbip1	1.25e-28
ENSMUSG00000032577	Mapkapk3	1.25e-28
ENSMUSG00000027132	Katnbl1	1.35e-28
ENSMUSG00000035021	Baz1a	1.44e-28
ENSMUSG00000054455	Vapb	1.5e-28
ENSMUSG00000029570	Lfng	1.77e-28
ENSMUSG00000025484	Bet1l	2.25e-28
ENSMUSG00000032740	Ccdc88a	2.28e-28
ENSMUSG00000038845	Phb	2.52e-28
ENSMUSG00000001768	Rin2	2.57e-28
ENSMUSG00000027597	Ahcy	2.85e-28
ENSMUSG00000038175	Mylip	2.86e-28
ENSMUSG00000021149	Gtpbp4	2.96e-28
ENSMUSG00000030120	Mlf2	3.6e-28
ENSMUSG00000047090	Tmem198b	3.71e-28
ENSMUSG00000032475	Nck1	3.71e-28
ENSMUSG00000031681	Smad1	3.75e-28
ENSMUSG00000052310	Slc39a1	3.77e-28
ENSMUSG00000015943	Bola1	3.93e-28
ENSMUSG00000032718	Mansc1	4.25e-28
ENSMUSG00000028572	Hook1	4.81e-28
ENSMUSG00000031822	Gse1	4.95e-28
ENSMUSG00000023967	Mrps18a	5.71e-28
ENSMUSG00000001436	Slc19a1	6.37e-28
ENSMUSG00000056870	Gulp1	6.61e-28
ENSMUSG00000050549	5730508B09Rik	6.96e-28
ENSMUSG00000026687	Aldh9a1	7.1e-28
ENSMUSG00000039007	Cpq	7.13e-28
ENSMUSG00000028156	Eif4e	7.17e-28
ENSMUSG00000021094	Dhrs7	7.4e-28
ENSMUSG00000049532	Sall2	7.59e-28
ENSMUSG00000042215	Bag2	7.97e-28
ENSMUSG00000020477	Mrps24	8.81e-28
ENSMUSG00000028082	Sh3d19	1.01e-27
ENSMUSG00000021773	Comtd1	1.01e-27
ENSMUSG00000040785	Ttc3	1.02e-27
ENSMUSG00000019996	Map7	1.03e-27
ENSMUSG00000037876	Jmjd1c	1.05e-27
ENSMUSG00000022744	Cldnd1	1.09e-27
ENSMUSG00000020156	Mum1	1.17e-27
ENSMUSG00000047844	Bex4	1.23e-27
ENSMUSG00000038990	Cables2	1.24e-27
ENSMUSG00000030346	Rad51ap1	1.26e-27
ENSMUSG00000000420	Galnt1	1.29e-27
ENSMUSG00000038188	Scarf1	1.35e-27
ENSMUSG00000033416	Gucd1	1.37e-27
ENSMUSG00000006818	Sod2	1.42e-27
ENSMUSG00000073664	Nbeal1	1.57e-27
ENSMUSG00000021432	Slc35b3	1.57e-27
ENSMUSG00000068566	Myadm	1.61e-27
ENSMUSG00000020230	Prmt2	1.61e-27
ENSMUSG00000029177	Cenpa	1.72e-27
ENSMUSG00000021707	Dhfr	1.78e-27
ENSMUSG00000006301	Tmbim1	1.83e-27
ENSMUSG00000023156	Rpp14	1.98e-27
ENSMUSG00000069793	Slfn9	2.03e-27
ENSMUSG00000040274	Cdk6	2.12e-27
ENSMUSG00000026342	Slc35f5	2.3e-27
ENSMUSG00000019303	Psmc3ip	2.42e-27
ENSMUSG00000042842	Serpinb6b	2.42e-27
ENSMUSG00000024660	Incenp	2.45e-27
ENSMUSG00000002718	Cse1l	2.49e-27
ENSMUSG00000020265	Sumo3	2.77e-27
ENSMUSG00000021638	Ocln	3.3e-27
ENSMUSG00000057388	Mrpl18	3.41e-27
ENSMUSG00000026490	Cdc42bpa	3.69e-27
ENSMUSG00000060032	H2afj	3.94e-27
ENSMUSG00000025939	Ube2w	4.06e-27
ENSMUSG00000009549	Srp14	4.83e-27
ENSMUSG00000031821	Gins2	4.91e-27
ENSMUSG00000021990	Spata13	4.97e-27
ENSMUSG00000061904	Slc25a3	5.43e-27
ENSMUSG00000023972	Ptk7	5.52e-27
ENSMUSG00000022557	Bop1	5.65e-27
ENSMUSG00000037242	Clic4	5.76e-27
ENSMUSG00000005078	Jkamp	5.92e-27
ENSMUSG00000030286	Emc3	8.87e-27
ENSMUSG00000031467	Agpat5	1.01e-26
ENSMUSG00000027323	Rad51	1.01e-26
ENSMUSG00000049091	Sephs2	1.09e-26
ENSMUSG00000022265	Ank	1.2e-26
ENSMUSG00000041912	Tdrkh	1.22e-26
ENSMUSG00000032328	Tmem30a	1.27e-26
[truncated: 3,356 more rows]
