# Supplementary material for: Engineering a niche supporting hematopoietic stem cell development using integrated single-cell transcriptomics
Source: Nat Commun. 2022 Mar 24;13:1584. doi: 10.1038/s41467-022-28781-z (PMC8948249; doi:10.1038/s41467-022-28781-z)
Supplement: Supplementary file 8 — Supplementary Data 6 [file 41467_2022_28781_MOESM8_ESM.xlsx]

## Sheet: Sheet1
Arterial EC (Kalucka 2020)	HSC-primed HE (Hou 2020)	AGM T1/T2 pre-HSC (Zhou 2016)	AGM HSC (Vink 2020)	Adult HSC (Wilson 2015)
8430408G22Rik	Eya2	Angpt1	Bmp2k	Procr
Clu	Gck	Art4	Cdh5	Pdzk1ip1
Crip1	Gfi1	Calcrl	Cdkn1c	Ltb
Fbln2	Hlf	Chad	Dll4	Mllt3
Gja4	Ift57	Clu	Flt1	Ifitm1
Hey1	Lmo1	Crebrf	Gfi1	Gimap1
Mecom	Mycn	Ctnnal1	Hes1	Gimap6
Sat1	Neurl3	Cyp26b1	Hey1	Limd2
Sema3g	Nupr1	Dnmt3b	Il6st	Trim47
Sox17	Phgdh	Fam84b	Kdr	Neil2
Tm4sf1	Sfrp2	Fgfr3	Ly6a	Vwf
Tsc22d1		Gcnt2	Meis2	Pde1b
		Gfi1	Nos3	Neo1
		Hif3a	Notch4	Sqrdl
		Hlf	Nrp1	Sult1a1
		Mamdc2	Pbx1	Cd82
		Meis1	Pdzk1ip1	Ramp2
		Mllt3	Procr	Ubl3
		Mpl	Ptprb	Ly6a
		Msi2	Ptpru	Cdkn1c
		Mycn	Ramp2	Fgfr3
		Nkx2-3	Sox17	Cldn10
		Ocln	Trim47	Ptpn14
		Pdzk1ip1	Vwf	Mettl7a1
		Procr		Smtnl1
		Rab38		Ctsf
		Serpinf1		Gstm1
		Setbp1		Sox18
		Slc18a2		Fads3
		Trim47
		Trim6
		Vdr
		Vipr2
		Vwf
